# Supplementary material for: Brucellosis in ruminants and pastoralists in Borena, Southern Ethiopia
Source: PLoS Negl Trop Dis. 2020 Jul 24;14(7):e0008461. doi: 10.1371/journal.pntd.0008461 (PMC7406081; doi:10.1371/journal.pntd.0008461)
Supplement: S1 Dataset — (XLSX) [file pntd.0008461.s003.xlsx]

## Sheet: Sheet1
District	Village	Animal ID	Herd size	Species	Breed	Sex	Age in yrs	Origin (O,P)	Parity	Physiological status	Breeding strategy	Hx of Abortion	RBTTest	C-ELISA
Gomole	Dhadach Quufa	BGDQC-0001	Small holder	Bovine	Boran	Female	Adult	Home grown	Greater than 2	Lactating	Natural	No	Yes	No
Gomole	Dhadach Quufa	BGDQC-0002	Small holder	Bovine	Boran	Female	Adult	Home grown	Greater than 2	Lactating	Natural	No	No	No
Gomole	Dhadach Quufa	BGDQC-0003	Small holder	Bovine	Boran	Female	Adult	Home grown	Greater than 2	Pregnant	Natural	No	No	No
Gomole	Dhadach Quufa	BGDQC-0004	Small holder	Bovine	Boran	Female	Adult	Home grown	Greater than 2	Lactating	Natural	Yes	Yes	Yes
Gomole	Dhadach Quufa	BGDQC-0005	Small holder	Bovine	Boran	Female	Adult	Home grown	less than or equal to 2	Pregnant	Natural	No	No	No
Gomole	Dhadach Quufa	BGDQC-0006	Small holder	Bovine	Boran	Female	Adult	Home grown	less than or equal to 2	Pregnant	Natural	No	No	No
Gomole	Dhadach Quufa	BGDQC-0007	Small holder	Bovine	Boran	Female	Adult	Home grown	Greater than 2	Lactating	Natural	No	No	No
Gomole	Dhadach Quufa	BGDQC-0008	Small holder	Bovine	Boran	Female	Young	Home grown	Greater than 2	Lactating	Natural	Yes	No	No
Gomole	Dhadach Quufa	BGDQC-0009	Small holder	Bovine	Boran	Female	Adult	Home grown	less than or equal to 2	Lactating	Natural	No	No	No
Gomole	Dhadach Quufa	BGDQC-0010	Small holder	Bovine	Boran	Female	Young	Home grown	less than or equal to 2	Lactating	Natural	No	No	No
Gomole	Dhadach Quufa	BGDQC-0011	Small holder	Bovine	Boran	Female	Young	Home grown	less than or equal to 2	Heifer	Natural	No	No	No
Gomole	Dhadach Quufa	BGDQC-0012	Medium	Bovine	Boran	Female	Young	Home grown	less than or equal to 2	Pregnant	Natural	No	No	No
Gomole	Dhadach Quufa	BGDQC-0013	Medium	Bovine	Boran	Female	Young	Home grown	less than or equal to 2	Lactating	Natural	No	No	No
Gomole	Dhadach Quufa	BGDQC-0014	Medium	Bovine	Boran	Female	Adult	Home grown	Greater than 2	Lactating	Natural	No	No	No
Gomole	Dhadach Quufa	BGDQC-0015	Medium	Bovine	Boran	Female	Adult	Home grown	Greater than 2	Lactating	Natural	No	No	No
Gomole	Dhadach Quufa	BGDQC-0016	Medium	Bovine	Boran	Female	Adult	Home grown	Greater than 2	Lactating	Natural	No	No	No
Gomole	Dhadach Quufa	BGDQC-0017	Medium	Bovine	Boran	Female	Adult	Home grown	Greater than 2	Lactating	Natural	Yes	No	No
Gomole	Dhadach Quufa	BGDQC-0018	Medium	Bovine	Boran	Female	Adult	Home grown	Greater than 2	Lactating	Natural	No	No	No
Gomole	Dhadach Quufa	BGDQC-0019	Medium	Bovine	Boran	Female	Adult	Home grown	Greater than 2	Lactating	Natural	No	No	No
Gomole	Dhadach Quufa	BGDQC-0020	Medium	Bovine	Boran	Female	Adult	Home grown	Greater than 2	Lactating	Natural	No	No	No
Gomole	Dhadach Quufa	BGDQC-0021	Medium	Bovine	Boran	Female	Young	Home grown	less than or equal to 2	Lactating	Natural	No	No	No
Gomole	Dhadach Quufa	BGDQC-0022	Medium	Bovine	Boran	Female	Adult	Home grown	Greater than 2	Lactating	Natural	No	No	No
Gomole	Dhadach Quufa	BGDQC-0023	Medium	Bovine	Boran	Female	Young	Home grown	less than or equal to 2	Lactating	Natural	No	No	No
Gomole	Dhadach Quufa	BGDQC-0024	Medium	Bovine	Boran	Female	Adult	Home grown	Greater than 2	Lactating	Natural	No	No	No
Gomole	Dhadach Quufa	BGDQC-0025	Medium	Bovine	Boran	Female	Young	Home grown	less than or equal to 2	Heifer	Natural	No	No	No
Gomole	Dhadach Quufa	BGDQC-0026	Medium	Bovine	Boran	Female	Young	Home grown	less than or equal to 2	Heifer	Natural	No	No	No
Gomole	Harboro	BGHC-0027	Medium	Bovine	Boran	Female	Adult	Home grown	less than or equal to 2	Lactating	Natural	No	Yes	Yes
Gomole	Harboro	BGHC-0028	Medium	Bovine	Boran	Female	Adult	Home grown	less than or equal to 2	Heifer	Natural	Yes	Yes	Yes
Gomole	Harboro	BGHC-0029	Medium	Bovine	Boran	Female	Adult	Home grown	less than or equal to 2	Not Pregnant	Natural	No	No	No
Gomole	Harboro	BGHC-0030	Medium	Bovine	Boran	Female	Young	Home grown	less than or equal to 2	Not Pregnant	Natural	No	No	No
Gomole	Harboro	BGHC-0031	Medium	Bovine	Boran	Female	Adult	Home grown	Greater than 2	Not Pregnant	Natural	No	No	No
Gomole	Harboro	BGHC-0032	Medium	Bovine	Boran	Female	Adult	Home grown	Greater than 2	Not Pregnant	Natural	No	No	No
Gomole	Harboro	BGHC-0033	Medium	Bovine	Boran	Female	Young	Home grown	less than or equal to 2	Heifer	Natural	No	No	No
Gomole	Harboro	BGHC-0034	Medium	Bovine	Boran	Female	Adult	Home grown	Greater than 2	Lactating	Natural	No	No	No
Gomole	Harboro	BGHC-0035	Medium	Bovine	Boran	Female	Adult	Home grown	less than or equal to 2	Lactating	Natural	No	No	No
Gomole	Harboro	BGHC-0036	Medium	Bovine	Boran	Female	Young	Home grown	less than or equal to 2	Lactating	Natural	No	No	No
Gomole	Harboro	BGHC-0037	Small holder	Bovine	Boran	Female	Adult	Home grown	Greater than 2	Lactating	Natural	No	No	No
Gomole	Harboro	BGHC-0038	Small holder	Bovine	Boran	Female	Young	Home grown	less than or equal to 2	Not Pregnant	Natural	No	No	No
Gomole	Harboro	BGHC-0039	Small holder	Bovine	Boran	Female	Adult	Home grown	Greater than 2	Lactating	Natural	No	No	No
Gomole	Harboro	BGHC-0040	Small holder	Bovine	Boran	Female	Adult	Home grown	Greater than 2	Not Pregnant	Natural	Yes	No	No
Gomole	Harboro	BGHC-0041	Small holder	Bovine	Boran	Female	Adult	Home grown	less than or equal to 2	Lactating	Natural	No	No	No
Gomole	Harboro	BGHC-0042	Small holder	Bovine	Boran	Female	Adult	Home grown	Greater than 2	Lactating	Natural	Yes	No	No
Gomole	Harboro	BGHC-0043	Small holder	Bovine	Boran	Female	Adult	Home grown	Greater than 2	Lactating	Natural	No	No	No
Gomole	Harboro	BGHC-0044	Small holder	Bovine	Boran	Female	Young	Home grown	less than or equal to 2	Heifer	Natural	No	No	No
Gomole	Harboro	BGHC-0045	Small holder	Bovine	Boran	Female	Adult	Home grown	Greater than 2	Lactating	Natural	No	No	No
Gomole	Harboro	BGHC-0046	Small holder	Bovine	Boran	Female	Young	Home grown	less than or equal to 2	Lactating	Natural	Yes	No	No
Gomole	Harboro	BGHC-0047	Small holder	Bovine	Boran	Female	Adult	Home grown	Greater than 2	Lactating	Natural	No	No	No
Gomole	Harboro	BGHC-0048	Medium	Bovine	Boran	Female	Adult	Home grown	Greater than 2	Lactating	Natural	No	No	No
Gomole	Harboro	BGHC-0049	Medium	Bovine	Boran	Female	Adult	Home grown	less than or equal to 2	Lactating	Natural	No	No	No
Gomole	Harboro	BGHC-0050	Medium	Bovine	Boran	Female	Young	Home grown	less than or equal to 2	Lactating	Natural	No	No	No
Gomole	Harboro	BGHC-0051	Medium	Bovine	Boran	Female	Adult	Home grown	Greater than 2	Not Pregnant	Natural	Yes	No	No
Gomole	Harboro	BGHC-0052	Medium	Bovine	Boran	Female	Young	Home grown	less than or equal to 2	Heifer	Natural	No	No	No
Gomole	Harboro	BGHC-0053	Medium	Bovine	Boran	Female	Young	Home grown	Greater than 2	Lactating	Natural	Yes	No	No
Gomole	Harboro	BGHC-0054	Medium	Bovine	Boran	Female	Adult	Home grown	Greater than 2	Lactating	Natural	No	No	No
Gomole	Harboro	BGHC-0055	Medium	Bovine	Boran	Female	Young	Home grown	less than or equal to 2	Heifer	Natural	No	No	No
Gomole	Harboro	BGHC-0056	Medium	Bovine	Boran	Female	Adult	Home grown	less than or equal to 2	Not Pregnant	Natural	Yes	No	No
Gomole	Dassie Gora	BGDGC-0057	Small holder	Bovine	Boran	Male	Young	Home grown			Natural	No	No	No
Gomole	Dassie Gora	BGDGC-0058	Small holder	Bovine	Boran	Male	Young	Home grown			Natural	No	No	No
Gomole	Dassie Gora	BGDGC-0059	Small holder	Bovine	Boran	Female	Adult	Home grown	Greater than 2	Lactating	Natural	No	No	No
Gomole	Dassie Gora	BGDGC-0060	Small holder	Bovine	Boran	Female	Young	Home grown	less than or equal to 2	Heifer	Natural	No	No	No
Gomole	Dassie Gora	BGDGC-0061	Small holder	Bovine	Boran	Female	Adult	Home grown	Greater than 2	Not Pregnant	Natural	No	No	No
Gomole	Dassie Gora	BGDGC-0062	Small holder	Bovine	Boran	Female	Adult	Home grown	Greater than 2	Lactating	Natural	No	No	No
Gomole	Dassie Gora	BGDGC-0063	Small holder	Bovine	Boran	Female	Young	Home grown	less than or equal to 2	Heifer	Natural	No	No	No
Gomole	Dassie Gora	BGDGC-0064	Small holder	Bovine	Boran	Female	Adult	Home grown	Greater than 2	Lactating	Natural	No	No	No
Gomole	Dassie Gora	BGDGC-0065	Small holder	Bovine	Boran	Female	Adult	Home grown	less than or equal to 2	Heifer	Natural	No	No	No
Gomole	Dassie Gora	BGDGC-0066	Small holder	Bovine	Boran	Female	Young	Home grown	less than or equal to 2	Heifer	Natural	No	No	No
Gomole	Dassie Gora	BGDGC-0067	Medium	Bovine	Boran	Female	Adult	Home grown	less than or equal to 2	Lactating	Natural	No	No	No
Gomole	Dassie Gora	BGDGC-0068	Medium	Bovine	Boran	Female	Adult	Home grown	Greater than 2	Lactating	Natural	No	No	No
Gomole	Dassie Gora	BGDGC-0069	Medium	Bovine	Boran	Female	Adult	Home grown	Greater than 2	Lactating	Natural	No	No	No
Gomole	Dassie Gora	BGDGC-0070	Medium	Bovine	Boran	Female	Adult	Home grown	less than or equal to 2	Lactating	Natural	No	No	No
Gomole	Dassie Gora	BGDGC-0071	Medium	Bovine	Boran	Female	Adult	Home grown	Greater than 2	Lactating	Natural	No	No	No
Gomole	Dassie Gora	BGDGC-0072	Medium	Bovine	Boran	Female	Young	Home grown	less than or equal to 2	Heifer	Natural	No	No	No
Gomole	Dassie Gora	BGDGC-0073	Medium	Bovine	Boran	Female	Adult	Home grown	Greater than 2	Lactating	Natural	No	No	No
Gomole	Dassie Gora	BGDGC-0074	Medium	Bovine	Boran	Female	Young	Home grown	less than or equal to 2	Heifer	Natural	No	Yes	No
Gomole	Dassie Gora	BGDGC-0075	Medium	Bovine	Boran	Female	Adult	Home grown	Greater than 2	Lactating	Natural	No	No	No
Gomole	Dassie Gora	BGDGC-0076	Medium	Bovine	Boran	Female	Young	Home grown	less than or equal to 2	Lactating	Natural	Yes	No	No
Gomole	Dassie Gora	BGDGC-0077	Medium	Bovine	Boran	Female	Adult	Home grown	less than or equal to 2	Lactating	Natural	No	No	No
Gomole	Bildim	BGBC-0078	Small holder	Bovine	Boran	Female	Young	Home grown	less than or equal to 2	Lactating	Natural	No	No	No
Gomole	Bildim	BGBC-0079	Small holder	Bovine	Boran	Female	Young	Home grown	less than or equal to 2	Lactating	Natural	No	No	No
Gomole	Bildim	BGBC-0080	Small holder	Bovine	Boran	Female	Adult	Home grown	Greater than 2	Lactating	Natural	No	No	No
Gomole	Bildim	BGBC-0081	Small holder	Bovine	Boran	Female	Adult	Purchased	Greater than 2	Lactating	Natural	No	No	No
Gomole	Bildim	BGBC-0082	Small holder	Bovine	Boran	Female	Adult	Home grown	Greater than 2	Lactating	Natural	No	No	No
Gomole	Bildim	BGBC-0083	Small holder	Bovine	Boran	Female	Young	Home grown	less than or equal to 2	Lactating	Natural	No	No	No
Gomole	Bildim	BGBC-0084	Small holder	Bovine	Boran	Female	Adult	Home grown	Greater than 2	Lactating	Natural	No	No	No
Gomole	Bildim	BGBC-0085	Medium	Bovine	Boran	Female	Adult	Home grown	Greater than 2	Not Pregnant	Natural	No	No	No
Gomole	Bildim	BGBC-0086	Medium	Bovine	Boran	Female	Young	Home grown	less than or equal to 2	Lactating	Natural	No	No	No
Gomole	Bildim	BGBC-0087	Medium	Bovine	Boran	Female	Adult	Home grown	Greater than 2	Lactating	Natural	No	No	No
Gomole	Bildim	BGBC-0088	Medium	Bovine	Boran	Female	Young	Home grown	less than or equal to 2	Lactating	Natural	Yes	No	No
Gomole	Bildim	BGBC-0089	Medium	Bovine	Boran	Female	Young	Home grown	less than or equal to 2	Lactating	Natural	No	No	No
Gomole	Bildim	BGBC-0090	Medium	Bovine	Boran	Female	Adult	Home grown	less than or equal to 2	Lactating	Natural	No	No	No
Gomole	Bildim	BGBC-0091	Medium	Bovine	Boran	Female	Young	Home grown	less than or equal to 2	Lactating	Natural	No	No	No
Gomole	Bildim	BGBC-0092	Medium	Bovine	Boran	Female	Young	Purchased	less than or equal to 2	Heifer	Natural	No	No	No
Gomole	Bildim	BGBC-0093	Medium	Bovine	Boran	Male	Young	Purchased			Natural	No	No	No
Gomole	Bildim	BGBC-0094	Medium	Bovine	Boran	Female	Adult	Home grown	Greater than 2	Lactating	Natural	No	No	No
Gomole	Bildim	BGBC-0095	Medium	Bovine	Boran	Female	Adult	Home grown	Greater than 2	Lactating	Natural	No	No	No
Gomole	Bildim	BGBC-0096	Medium	Bovine	Boran	Female	Adult	Home grown	Greater than 2	Lactating	Natural	No	No	No
Gomole	Bildim	BGBC-0097	Medium	Bovine	Boran	Female	Adult	Home grown	Greater than 2	Lactating	Natural	No	No	No
Gomole	Bildim	BGBC-0098	Medium	Bovine	Boran	Female	Adult	Home grown	Greater than 2	Lactating	Natural	No	No	No
Gomole	Bildim	BGBC-0099	Medium	Bovine	Boran	Female	Adult	Purchased	Greater than 2	Pregnant	Natural	No	No	No
Gomole	Bildim	BGBC-0100	Medium	Bovine	Boran	Female	Adult	Home grown	Greater than 2	Pregnant	Natural	No	No	No
Gomole	Bildim	BGBC-0101	Medium	Bovine	Boran	Female	Young	Home grown	less than or equal to 2	Heifer	Natural	No	No	No
Gomole	Bildim	BGBC-0102	Medium	Bovine	Boran	Female	Young	Home grown	less than or equal to 2	Pregnant	Natural	No	No	No
Gomole	Bildim	BGBC-0103	Medium	Bovine	Boran	Female	Young	Home grown	less than or equal to 2	Pregnant	Natural	Yes	No	No
Gomole	Bildim	BGBC-0104	Medium	Bovine	Boran	Female	Young	Home grown	less than or equal to 2	Pregnant	Natural	No	No	No
Gomole	Bildim	BGBC-0105	Medium	Bovine	Boran	Female	Adult	Home grown	less than or equal to 2	Lactating	Natural	No	No	No
Gomole	Bildim	BGBC-0106	Medium	Bovine	Boran	Female	Adult	Home grown	less than or equal to 2	Lactating	Natural	No	No	No
Gomole	Bildim	BGBC-0107	Medium	Bovine	Boran	Female	Adult	Home grown	Greater than 2	Lactating	Natural	No	No	No
Gomole	Bildim	BGBC-0108	Medium	Bovine	Boran	Female	Adult	Home grown	Greater than 2	Lactating	Natural	No	No	No
Gomole	Bildim	BGBC-0109	Medium	Bovine	Boran	Female	Young	Home grown	less than or equal to 2	Lactating	Natural	No	No	No
Gomole	Haro Bake	BGHBC-0110	Medium	Bovine	Boran	Female	Adult	Home grown	Greater than 2	Lactating	Natural	No	No	No
Gomole	Haro Bake	BGHBC-0111	Medium	Bovine	Boran	Female	Adult	Purchased	Greater than 2	Pregnant	Natural	No	No	No
Gomole	Haro Bake	BGHBC-0112	Medium	Bovine	Boran	Female	Adult	Home grown	Greater than 2	Lactating	Natural	No	No	No
Gomole	Haro Bake	BGHBC-0113	Medium	Bovine	Boran	Female	Adult	Home grown	Greater than 2	Lactating	Natural	No	No	No
Gomole	Haro Bake	BGHBC-0114	Medium	Bovine	Boran	Female	Young	Home grown	less than or equal to 2	Lactating	Natural	No	No	No
Gomole	Haro Bake	BGHBC-0115	Medium	Bovine	Boran	Female	Adult	Home grown	Greater than 2	Not Pregnant	Natural	No	No	No
Gomole	Haro Bake	BGHBC-0116	Medium	Bovine	Boran	Female	Adult	Home grown	less than or equal to 2	Not Pregnant	Natural	No	No	No
Gomole	Haro Bake	BGHBC-0117	Medium	Bovine	Boran	Female	Young	Home grown	less than or equal to 2	Not Pregnant	Natural	No	No	No
Gomole	Haro Bake	BGHBC-0118	Medium	Bovine	Boran	Male	Young	Home grown			Natural	No	No	No
Gomole	Haro Bake	BGHBC-0119	Medium	Bovine	Boran	Female	Young	Home grown	less than or equal to 2	Not Pregnant	Natural	Yes	No	No
Gomole	Haro Bake	BGHBC-0120	Medium	Bovine	Boran	Female	Young	Home grown	less than or equal to 2	Pregnant	Natural	Yes	No	No
Gomole	Haro Bake	BGHBC-0121	Medium	Bovine	Boran	Female	Young	Home grown	less than or equal to 2	Heifer	Natural	No	No	No
Gomole	Haro Bake	BGHBC-0122	Small holder	Bovine	Boran	Female	Adult	Home grown	Greater than 2	Pregnant	Natural	No	No	No
Gomole	Haro Bake	BGHBC-0123	Small holder	Bovine	Boran	Female	Adult	Home grown	Greater than 2	Pregnant	Natural	No	No	No
Gomole	Haro Bake	BGHBC-0124	Small holder	Bovine	Boran	Female	Adult	Home grown	less than or equal to 2	Lactating	Natural	Yes	No	No
Gomole	Haro Bake	BGHBC-0125	Small holder	Bovine	Boran	Female	Adult	Home grown	Greater than 2	Not Pregnant	Natural	No	No	No
Gomole	Haro Bake	BGHBC-0126	Small holder	Bovine	Boran	Female	Adult	Home grown	less than or equal to 2	Lactating	Natural	Yes	No	No
Gomole	Haro Bake	BGHBC-0127	Small holder	Bovine	Boran	Female	Young	Home grown	less than or equal to 2	Lactating	Natural	No	No	No
Gomole	Haro Bake	BGHBC-0128	Small holder	Bovine	Boran	Female	Adult	Home grown	Greater than 2	Lactating	Natural	No	No	No
Gomole	Haro Bake	BGHBC-0129	Small holder	Bovine	Boran	Female	Adult	Home grown	Greater than 2	Pregnant	Natural	No	No	No
Gomole	Haro Bake	BGHBC-0130	Small holder	Bovine	Boran	Female	Adult	Home grown	less than or equal to 2	Pregnant	Natural	No	No	No
Gomole	Haro Bake	BGHBC-0131	Small holder	Bovine	Boran	Female	Adult	Home grown	Greater than 2	Heifer	Natural	No	Yes	Yes
Gomole	Haro Bake	BGHBC-0132	Small holder	Bovine	Boran	Female	Young	Home grown	less than or equal to 2	Pregnant	Natural	No	No	No
Gomole	Haro Bake	BGHBC-0133	Small holder	Bovine	Boran	Female	Adult	Home grown	Greater than 2	Not Pregnant	Natural	No	No	No
Gomole	Haro Bake	BGHBC-0134	Small holder	Bovine	Boran	Female	Adult	Home grown	Greater than 2	Lactating	Natural	No	No	No
Gomole	Haro Bake	BGHBC-0135	Small holder	Bovine	Boran	Female	Young	Home grown	less than or equal to 2	Lactating	Natural	No	No	No
Gomole	Haro Bake	BGHBC-0136	Small holder	Bovine	Boran	Female	Young	Home grown	less than or equal to 2	Lactating	Natural	No	No	No
Gomole	Haro Bake	BGHBC-0137	Small holder	Bovine	Boran	Female	Adult	Home grown	less than or equal to 2	Lactating	Natural	No	No	No
Gomole	Haro Bake	BGHBC-0138	Small holder	Bovine	Boran	Female	Adult	Home grown	Greater than 2	Lactating	Natural	No	No	No
Gomole	Haro Bake	BGHBC-0139	Small holder	Bovine	Boran	Female	Adult	Home grown	Greater than 2	Lactating	Natural	No	No	No
Gomole	Haro Bake	BGHBC-0140	Small holder	Bovine	Boran	Female	Adult	Home grown	Greater than 2	Lactating	Natural	No	Yes	No
Eleweye	Eleweye Golba	BEEGC-141	Small holder	Bovine	Boran	Female	Adult	Home grown	Greater than 2	Not Pregnant	Natural	No	No	No
Eleweye	Eleweye Golba	BEEGC-142	Small holder	Bovine	Boran	Female	Adult	Home grown	Greater than 2	Not Pregnant	Natural	No	No	No
Eleweye	Eleweye Golba	BEEGC-143	Small holder	Bovine	Boran	Female	Adult	Home grown	Greater than 2	Lactating	Natural	No	No	No
Eleweye	Eleweye Golba	BEEGC-144	Small holder	Bovine	Boran	Female	Adult	Home grown	Greater than 2	Lactating	Natural	No	No	No
Eleweye	Eleweye Golba	BEEGC-145	Small holder	Bovine	Boran	Female	Adult	Home grown	Greater than 2	Lactating	Natural	No	No	No
Eleweye	Eleweye Golba	BEEGC-146	Large	Bovine	Boran	Female	Young	Home grown	less than or equal to 2	Lactating	Natural	No	No	No
Eleweye	Eleweye Golba	BEEGC-147	Large	Bovine	Boran	Female	Young	Purchased	less than or equal to 2	Pregnant	Natural	No	No	No
Eleweye	Eleweye Golba	BEEGC-148	Large	Bovine	Boran	Female	Young	Home grown	less than or equal to 2	Not Pregnant	Natural	No	No	No
Eleweye	Eleweye Golba	BEEGC-149	Large	Bovine	Boran	Female	Adult	Purchased	less than or equal to 2	Pregnant	Natural	No	No	No
Eleweye	Eleweye Golba	BEEGC-150	Large	Bovine	Boran	Female	Adult	Home grown	Greater than 2	Lactating	Natural	No	No	No
Eleweye	Eleweye Golba	BEEGC-151	Large	Bovine	Boran	Female	Young	Home grown	less than or equal to 2	Pregnant	Natural	Yes	No	No
Eleweye	Eleweye Golba	BEEGC-152	Large	Bovine	Boran	Female	Young	Home grown	less than or equal to 2	Lactating	Natural	No	No	No
Eleweye	Eleweye Golba	BEEGC-153	Large	Bovine	Boran	Female	Adult	Home grown	Greater than 2	Pregnant	Natural	No	No	No
Eleweye	Eleweye Golba	BEEGC-154	Large	Bovine	Boran	Female	Adult	Home grown	less than or equal to 2	Pregnant	Natural	No	No	No
Eleweye	Eleweye Golba	BEEGC-155	Large	Bovine	Boran	Female	Adult	Home grown	Greater than 2	Pregnant	Natural	Yes	No	No
Eleweye	Eleweye Golba	BEEGC-156	Large	Bovine	Boran	Female	Adult	Home grown	less than or equal to 2	Lactating	Natural	No	No	No
Eleweye	Eleweye Golba	BEEGC-157	Large	Bovine	Boran	Female	Young	Home grown	less than or equal to 2	Pregnant	Natural	Yes	No	No
Eleweye	Eleweye Golba	BEEGC-158	Large	Bovine	Boran	Female	Adult	Home grown	less than or equal to 2	Lactating	Natural	No	No	No
Eleweye	Eleweye Golba	BEEGC-159	Large	Bovine	Boran	Female	Adult	Home grown	less than or equal to 2	Not Pregnant	Natural	No	No	No
Eleweye	Eleweye Golba	BEEGC-160	Large	Bovine	Boran	Female	Young	Home grown	less than or equal to 2	Lactating	Natural	Yes	No	No
Eleweye	Eleweye Golba	BEEGC-161	Large	Bovine	Boran	Female	Young	Home grown	less than or equal to 2	Lactating	Natural	Yes	No	No
Eleweye	Eleweye Golba	BEEGC-162	Large	Bovine	Boran	Female	Adult	Home grown	less than or equal to 2	Pregnant	Natural	No	No	No
Eleweye	Eleweye Golba	BEEGC-163	Medium	Bovine	Boran	Female	Adult	Home grown	Greater than 2	Pregnant	Natural	Yes	Yes	Yes
Eleweye	Eleweye Golba	BEEGC-164	Large	Bovine	Boran	Female	Adult	Home grown	less than or equal to 2	Lactating	Natural	Yes	No	No
Eleweye	Eleweye Golba	BEEGC-165	Large	Bovine	Boran	Female	Adult	Home grown	Greater than 2	Lactating	Natural	No	No	No
Eleweye	Eleweye Golba	BEEGC-166	Large	Bovine	Boran	Female	Adult	Home grown	Greater than 2	Not Pregnant	Natural	No	No	No
Eleweye	Eleweye Golba	BEEGC-167	Large	Bovine	Boran	Female	Adult	Home grown	Greater than 2	Pregnant	Natural	No	No	No
Eleweye	Eleweye Golba	BEEGC-168	Large	Bovine	Boran	Female	Adult	Home grown	less than or equal to 2	Not Pregnant	Natural	No	No	No
Eleweye	Eleweye Golba	BEEGC-169	Large	Bovine	Boran	Male	Adult	Home grown			Natural	No	No	No
Eleweye	Eleweye Golba	BEEGC-170	Large	Bovine	Boran	Female	Adult	Home grown	Greater than 2	Not Pregnant	Natural	No	No	No
Eleweye	Eleweye Golba	BEEGC-171	Medium	Bovine	Boran	Female	Adult	Home grown	Greater than 2	Lactating	Natural	No	Yes	Yes
Eleweye	Eleweye Golba	BEEGC-172	Large	Bovine	Boran	Female	Young	Home grown	less than or equal to 2	Lactating	Natural	No	No	No
Eleweye	Eleweye Magala	BEEMC-173	Small holder	Bovine	Boran	Female	Adult	Home grown	less than or equal to 2	Not Pregnant	Natural	No	No	No
Eleweye	Eleweye Magala	BEEMC-174	Small holder	Bovine	Boran	Female	Adult	Home grown	less than or equal to 2	Not Pregnant	Natural	No	No	No
Eleweye	Eleweye Magala	BEEMC-175	Small holder	Bovine	Boran	Female	Adult	Home grown	Greater than 2	Not Pregnant	Natural	No	No	No
Eleweye	Eleweye Magala	BEEMC-176	Small holder	Bovine	Boran	Female	Adult	Home grown	Greater than 2	Lactating	Natural	No	No	No
Eleweye	Eleweye Magala	BEEMC-177	Small holder	Bovine	Boran	Female	Adult	Home grown	Greater than 2	Not Pregnant	Natural	Yes	No	No
Eleweye	Eleweye Magala	BEEMC-178	Small holder	Bovine	Boran	Female	Young	Home grown	less than or equal to 2	Heifer	Natural	No	No	No
Eleweye	Eleweye Magala	BEEMC-179	Small holder	Bovine	Boran	Female	Young	Purchased	Greater than 2	Lactating	Natural	No	No	No
Eleweye	Eleweye Magala	BEEMC-180	Small holder	Bovine	Boran	Female	Young	Home grown	Greater than 2	Lactating	Natural	No	No	No
Eleweye	Eleweye Magala	BEEMC-181	Small holder	Bovine	Boran	Female	Young	Home grown	Greater than 2	Lactating	Natural	No	No	No
Eleweye	Eleweye Magala	BEEMC-182	Medium	Bovine	Boran	Female	Adult	Home grown	Greater than 2	Lactating	Natural	No	No	No
Eleweye	Eleweye Magala	BEEMC-183	Medium	Bovine	Boran	Female	Adult	Home grown	Greater than 2	Lactating	Natural	No	No	No
Eleweye	Eleweye Magala	BEEMC-184	Medium	Bovine	Boran	Female	Adult	Home grown	Greater than 2	Lactating	Natural	Yes	No	No
Eleweye	Eleweye Magala	BEEMC-185	Medium	Bovine	Boran	Female	Adult	Home grown	less than or equal to 2	Lactating	Natural	Yes	No	No
Eleweye	Eleweye Magala	BEEMC-186	Medium	Bovine	Boran	Female	Young	Home grown	less than or equal to 2	Lactating	Natural	No	No	No
Eleweye	Eleweye Magala	BEEMC-187	Medium	Bovine	Boran	Female	Young	Home grown	less than or equal to 2	Pregnant	Natural	No	No	No
Eleweye	Eleweye Magala	BEEMC-188	Medium	Bovine	Boran	Female	Young	Home grown	less than or equal to 2	Pregnant	Natural	Yes	No	No
Eleweye	Eleweye Magala	BEEMC-189	Medium	Bovine	Boran	Female	Adult	Home grown	less than or equal to 2	Lactating	Natural	No	No	No
Eleweye	Eleweye Magala	BEEMC-190	Medium	Bovine	Boran	Female	Adult	Home grown	Greater than 2	Lactating	Natural	No	No	No
Eleweye	Eleweye Magala	BEEMC-191	Medium	Bovine	Boran	Female	Adult	Home grown	Greater than 2	Lactating	Natural	No	No	No
Eleweye	Eleweye Magala	BEEMC-192	Medium	Bovine	Boran	Female	Adult	Home grown	less than or equal to 2	Not Pregnant	Natural	No	No	No
Eleweye	Eleweye Magala	BEEMC-193	Medium	Bovine	Boran	Female	Young	Home grown	less than or equal to 2	Heifer	Natural	No	No	No
Eleweye	Eleweye Magala	BEEMC-194	Medium	Bovine	Boran	Female	Young	Home grown	less than or equal to 2	Heifer	Natural	No	No	No
Eleweye	Eleweye Magala	BEEMC-195	Medium	Bovine	Boran	Female	Adult	Home grown	Greater than 2	Lactating	Natural	No	No	No
Eleweye	Eleweye Magala	BEEMC-196	Medium	Bovine	Boran	Female	Young	Home grown	less than or equal to 2	Heifer	Natural	No	No	No
Eleweye	Eleweye Magala	BEEMC-197	Medium	Bovine	Boran	Female	Young	Home grown	less than or equal to 2	Heifer	Natural	No	No	No
Eleweye	Eleweye Magala	BEEMC-198	Medium	Bovine	Boran	Female	Young	Home grown	less than or equal to 2	Lactating	Natural	No	No	No
Eleweye	Eleweye Magala	BEEMC-199	Medium	Bovine	Boran	Female	Young	Home grown	Greater than 2	Lactating	Natural	No	No	No
Eleweye	Eleweye Magala	BEEMC-200	Medium	Bovine	Boran	Female	Young	Home grown	less than or equal to 2	Not Pregnant	Natural	No	No	No
Eleweye	Eleweye Magala	BEEMC-201	Medium	Bovine	Boran	Female	Adult	Home grown	less than or equal to 2	Lactating	Natural	No	No	No
Eleweye	Eleweye Magala	BEEMC-202	Medium	Bovine	Boran	Female	Young	Home grown	less than or equal to 2	Not Pregnant	Natural	No	No	No
Eleweye	Eleweye Magala	BEEMC-203	Large	Bovine	Boran	Female	Young	Home grown	less than or equal to 2	Lactating	Natural	No	No	No
Eleweye	Eleweye Magala	BEEMC-204	Large	Bovine	Boran	Female	Adult	Home grown	Greater than 2	Lactating	Natural	No	No	No
Eleweye	Eleweye Magala	BEEMC-205	Large	Bovine	Boran	Female	Young	Home grown	less than or equal to 2	Lactating	Natural	No	No	No
Eleweye	Eleweye Magala	BEEMC-206	Large	Bovine	Boran	Male	Young	Home grown			Natural	No	No	No
Eleweye	Eleweye Magala	BEEMC-207	Large	Bovine	Boran	Female	Young	Home grown	less than or equal to 2	Pregnant	Natural	No	Yes	Yes
Eleweye	Eleweye Magala	BEEMC-208	Large	Bovine	Boran	Female	Adult	Home grown	Greater than 2	Lactating	Natural	Yes	Yes	Yes
Eleweye	Eleweye Magala	BEEMC-209	Small holder	Bovine	Boran	Female	Adult	Home grown	Greater than 2	Not Pregnant	Natural	No	No	No
Eleweye	Eleweye Magala	BEEMC-210	Small holder	Bovine	Boran	Male	Young	Home grown			Natural	No	No	No
Eleweye	Eleweye Magala	BEEMC-211	Small holder	Bovine	Boran	Female	Adult	Home grown	Greater than 2	Lactating	Natural	No	No	No
Eleweye	Eleweye Magala	BEEMC-212	Small holder	Bovine	Boran	Female	Adult	Home grown	Greater than 2	Lactating	Natural	No	No	No
Eleweye	Sabbaa	BESC-213	Small holder	Bovine	Boran	Female	Adult	Home grown	Greater than 2	Lactating	Natural	Yes	No	No
Eleweye	Sabbaa	BESC-214	Small holder	Bovine	Boran	Female	Young	Home grown	less than or equal to 2	Lactating	Natural	No	No	No
Eleweye	Sabbaa	BESC-215	Small holder	Bovine	Boran	Female	Young	Home grown	less than or equal to 2	Lactating	Natural	No	No	No
Eleweye	Sabbaa	BESC-216	Small holder	Bovine	Boran	Female	Young	Home grown	less than or equal to 2	Heifer	Natural	No	No	No
Eleweye	Sabbaa	BESC-217	Small holder	Bovine	Boran	Female	Adult	Home grown	Greater than 2	Pregnant	Natural	No	Yes	Yes
Eleweye	Sabbaa	BESC-218	Large	Bovine	Boran	Female	Adult	Home grown	less than or equal to 2	Lactating	Natural	No	No	No
Eleweye	Sabbaa	BESC-219	Large	Bovine	Boran	Female	Adult	Home grown	less than or equal to 2	Not Pregnant	Natural	No	Yes	Yes
Eleweye	Sabbaa	BESC-220	Large	Bovine	Boran	Female	Adult	Home grown	Greater than 2	Lactating	Natural	No	No	No
Eleweye	Sabbaa	BESC-221	Large	Bovine	Boran	Female	Adult	Home grown	Greater than 2	Not Pregnant	Natural	Yes	No	No
Eleweye	Sabbaa	BESC-222	Large	Bovine	Boran	Female	Adult	Home grown	Greater than 2	Pregnant	Natural	No	No	No
Eleweye	Sabbaa	BESC-223	Large	Bovine	Boran	Female	Adult	Home grown	Greater than 2	Lactating	Natural	No	Yes	Yes
Eleweye	Sabbaa	BESC-224	Large	Bovine	Boran	Female	Adult	Home grown	less than or equal to 2	Pregnant	Natural	No	Yes	Yes
Eleweye	Sabbaa	BESC-225	Large	Bovine	Boran	Female	Young	Home grown	less than or equal to 2	Pregnant	Natural	No	No	No
Eleweye	Sabbaa	BESC-226	Large	Bovine	Boran	Female	Adult	Home grown	Greater than 2	Pregnant	Natural	No	No	No
Eleweye	Sabbaa	BESC-227	Large	Bovine	Boran	Female	Adult	Home grown	Greater than 2	Pregnant	Natural	No	No	No
Eleweye	Sabbaa	BESC-228	Large	Bovine	Boran	Female	Adult	Home grown	Greater than 2	Pregnant	Natural	No	Yes	Yes
Eleweye	Sabbaa	BESC-229	Large	Bovine	Boran	Female	Adult	Home grown	Greater than 2	Pregnant	Natural	No	No	No
Eleweye	Sabbaa	BESC-230	Large	Bovine	Boran	Male	Young	Home grown			Natural	No	No	No
Eleweye	Sabbaa	BESC-231	Large	Bovine	Boran	Female	Adult	Home grown	less than or equal to 2	Lactating	Natural	No	No	No
Eleweye	Sabbaa	BESC-232	Large	Bovine	Boran	Female	Adult	Home grown	less than or equal to 2	Pregnant	Natural	Yes	No	No
Eleweye	Sabbaa	BESC-233	Medium	Bovine	Boran	Female	Adult	Home grown	less than or equal to 2	Lactating	Natural	No	No	No
Eleweye	Sabbaa	BESC-234	Medium	Bovine	Boran	Female	Young	Home grown	less than or equal to 2	Lactating	Natural	Yes	No	No
Eleweye	Sabbaa	BESC-235	Medium	Bovine	Boran	Female	Young	Home grown	less than or equal to 2	Lactating	Natural	No	No	No
Eleweye	Sabbaa	BESC-236	Medium	Bovine	Boran	Female	Adult	Home grown	Greater than 2	Lactating	Natural	Yes	No	No
Eleweye	Sabbaa	BESC-237	Medium	Bovine	Boran	Female	Adult	Home grown	Greater than 2	Lactating	Natural	No	No	No
Eleweye	Sabbaa	BESC-238	Medium	Bovine	Boran	Female	Adult	Home grown	Greater than 2	Lactating	Natural	No	No	No
Eleweye	Sabbaa	BESC-239	Medium	Bovine	Boran	Female	Adult	Home grown	less than or equal to 2	Pregnant	Natural	Yes	No	No
Eleweye	Sabbaa	BESC-240	Medium	Bovine	Boran	Female	Adult	Home grown	Greater than 2	Not Pregnant	Natural	Yes	No	No
Eleweye	Sabbaa	BESC-241	Medium	Bovine	Boran	Female	Young	Home grown	less than or equal to 2	Not Pregnant	Natural	No	No	No
Eleweye	Sabbaa	BESC-242	Medium	Bovine	Boran	Female	Adult	Home grown	Greater than 2	Lactating	Natural	No	No	No
Eleweye	Sabbaa	BESC-243	Medium	Bovine	Boran	Female	Adult	Home grown	Greater than 2	Pregnant	Natural	Yes	No	No
Eleweye	Sabbaa	BESC-244	Medium	Bovine	Boran	Female	Young	Home grown	less than or equal to 2	Lactating	Natural	Yes	No	No
Eleweye	Sabbaa	BESC-245	Medium	Bovine	Boran	Female	Adult	Home grown	Greater than 2	Pregnant	Natural	No	No	No
Eleweye	Sabbaa	BESC-246	Medium	Bovine	Boran	Female	Young	Home grown	less than or equal to 2	Lactating	Natural	No	No	No
Eleweye	Sabbaa	BESC-247	Medium	Bovine	Boran	Female	Young	Home grown	less than or equal to 2	Lactating	Natural	No	No	No
Eleweye	Sabbaa	BESC-248	Medium	Bovine	Boran	Male	Young	Home grown			Natural	No	No	No
Eleweye	Sabbaa	BESC-249	Medium	Bovine	Boran	Female	Adult	Home grown	less than or equal to 2	Lactating	Natural	No	No	No
Eleweye	Sabbaa	BESC-250	Medium	Bovine	Boran	Female	Young	Home grown	less than or equal to 2	Lactating	Natural	No	No	No
Eleweye	Sabbaa	BESC-251	Medium	Bovine	Boran	Female	Adult	Home grown	less than or equal to 2	Not Pregnant	Natural	Yes	No	No
Eleweye	Sabbaa	BESC-252	Medium	Bovine	Boran	Female	Adult	Home grown	less than or equal to 2	Lactating	Natural	Yes	No	No
Eleweye	Sabbaa	BESC-253	Medium	Bovine	Boran	Female	Adult	Home grown	less than or equal to 2	Not Pregnant	Natural	Yes	No	No
Eleweye	Sabbaa	BESC-254	Medium	Bovine	Boran	Female	Adult	Home grown	Greater than 2	Lactating	Natural	Yes	No	No
Eleweye	Sabbaa	BESC-255	Medium	Bovine	Boran	Female	Adult	Home grown	Greater than 2	Lactating	Natural	No	No	No
Eleweye	Sabbaa	BESC-256	Medium	Bovine	Boran	Female	Young	Home grown	less than or equal to 2	Not Pregnant	Natural	Yes	No	No
Eleweye	Saaritee	BESMC-257	Medium	Bovine	Boran	Female	Young	Home grown	less than or equal to 2	Not Pregnant	Natural	No	No	No
Eleweye	Saaritee	BESMC-258	Medium	Bovine	Boran	Female	Adult	Home grown	Greater than 2	Lactating	Natural	No	No	No
Eleweye	Saaritee	BESMC-259	Medium	Bovine	Boran	Female	Adult	Home grown	Greater than 2	Lactating	Natural	No	No	No
Eleweye	Saaritee	BESMC-260	Medium	Bovine	Boran	Female	Young	Home grown	less than or equal to 2	Lactating	Natural	No	No	No
Eleweye	Saaritee	BESMC-261	Medium	Bovine	Boran	Female	Young	Home grown	less than or equal to 2	Heifer	Natural	No	No	No
Eleweye	Saaritee	BESMC-262	Medium	Bovine	Boran	Female	Young	Home grown	less than or equal to 2	Heifer	Natural	No	No	No
Eleweye	Saaritee	BESMC-263	Medium	Bovine	Boran	Female	Adult	Home grown	Greater than 2	Pregnant	Natural	No	No	No
Eleweye	Saaritee	BESMC-264	Medium	Bovine	Boran	Female	Young	Home grown	less than or equal to 2	Not Pregnant	Natural	No	No	No
Eleweye	Saaritee	BESMC-265	Small holder	Bovine	Boran	Female	Adult	Home grown	Greater than 2	Pregnant	Natural	No	No	No
Eleweye	Saaritee	BESMC-266	Small holder	Bovine	Boran	Female	Young	Home grown	less than or equal to 2	Not Pregnant	Natural	No	No	No
Eleweye	Saaritee	BESMC-267	Small holder	Bovine	Boran	Female	Young	Home grown	less than or equal to 2	Not Pregnant	Natural	No	No	No
Eleweye	Saaritee	BESMC-268	Small holder	Bovine	Boran	Female	Young	Home grown	less than or equal to 2	Lactating	Natural	No	No	No
Eleweye	Saaritee	BESMC-269	Small holder	Bovine	Boran	Female	Adult	Home grown	Greater than 2	Not Pregnant	Natural	No	No	No
Eleweye	Saaritee	BESMC-270	Small holder	Bovine	Boran	Female	Adult	Home grown	less than or equal to 2	Lactating	Natural	No	No	No
Eleweye	Saaritee	BESMC-271	Small holder	Bovine	Boran	Male	Young	Home grown			Natural	No	No	No
Eleweye	Saaritee	BESMC-272	Small holder	Bovine	Boran	Female	Young	Home grown	less than or equal to 2	Heifer	Natural	No	No	No
Eleweye	Saaritee	BESMC-273	Medium	Bovine	Boran	Female	Adult	Home grown	Greater than 2	Pregnant	Natural	Yes	No	No
Eleweye	Saaritee	BESMC-274	Medium	Bovine	Boran	Female	Young	Home grown	less than or equal to 2	Pregnant	Natural	No	No	No
Eleweye	Saaritee	BESMC-275	Medium	Bovine	Boran	Female	Adult	Home grown	less than or equal to 2	Pregnant	Natural	No	No	No
Eleweye	Saaritee	BESMC-276	Medium	Bovine	Boran	Male	Adult	Home grown			Natural	No	No	No
Eleweye	Saaritee	BESMC-277	Medium	Bovine	Boran	Female	Adult	Home grown	less than or equal to 2	Pregnant	Natural	Yes	No	No
Eleweye	Saaritee	BESMC-278	Medium	Bovine	Boran	Female	Adult	Home grown	less than or equal to 2	Lactating	Natural	No	No	No
Eleweye	Saaritee	BESMC-279	Medium	Bovine	Boran	Male	Young	Home grown			Natural	No	No	No
Eleweye	Saaritee	BESMC-280	Medium	Bovine	Boran	Female	Young	Home grown	less than or equal to 2	Pregnant	Natural	No	No	No
Eleweye	Saaritee	BESMC-281	Medium	Bovine	Boran	Female	Young	Home grown	Greater than 2	Lactating	Natural	Yes	Yes	Yes
Eleweye	Saaritee	BESMC-282	Medium	Bovine	Boran	Female	Adult	Home grown	Greater than 2	Lactating	Natural	No	No	No
Eleweye	Saaritee	BESMC-283	Medium	Bovine	Boran	Female	Adult	Home grown	Greater than 2	Lactating	Natural	No	No	No
Eleweye	Saaritee	BESMC-284	Medium	Bovine	Boran	Female	Young	Home grown	less than or equal to 2	Heifer	Natural	No	No	No
Eleweye	Saaritee	BESMC-285	Medium	Bovine	Boran	Female	Young	Home grown	less than or equal to 2	Heifer	Natural	No	No	No
Eleweye	Saaritee	BESMC-286	Medium	Bovine	Boran	Female	Adult	Home grown	Greater than 2	Lactating	Natural	Yes	No	No
Eleweye	Ade Galchati	BEAGC-287	Small holder	Bovine	Boran	Female	Adult	Home grown	Greater than 2	Lactating	Natural	No	No	No
Eleweye	Ade Galchati	BEAGC-288	Small holder	Bovine	Boran	Female	Young	Home grown	less than or equal to 2	Pregnant	Natural	No	No	No
Eleweye	Ade Galchati	BEAGC-289	Small holder	Bovine	Boran	Female	Young	Home grown	less than or equal to 2	Lactating	Natural	No	No	No
Eleweye	Ade Galchati	BEAGC-290	Small holder	Bovine	Boran	Female	Young	Home grown	less than or equal to 2	Pregnant	Natural	No	No	No
Eleweye	Ade Galchati	BEAGC-291	Small holder	Bovine	Boran	Female	Young	Home grown	less than or equal to 2	Heifer	Natural	No	No	No
Eleweye	Ade Galchati	BEAGC-292	Small holder	Bovine	Boran	Female	Adult	Home grown	less than or equal to 2	Lactating	Natural	No	No	No
Eleweye	Ade Galchati	BEAGC-293	Small holder	Bovine	Boran	Male	Young	Home grown			Natural	No	No	No
Eleweye	Ade Galchati	BEAGC-294	Small holder	Bovine	Boran	Female	Young	Home grown	less than or equal to 2	Not Pregnant	Natural	No	No	No
Eleweye	Ade Galchati	BEAGC-295	Small holder	Bovine	Boran	Female	Adult	Home grown	less than or equal to 2	Not Pregnant	Natural	No	No	No
Eleweye	Ade Galchati	BEAGC-296	Small holder	Bovine	Boran	Female	Young	Home grown	less than or equal to 2	Lactating	Natural	No	No	No
Eleweye	Ade Galchati	BEAGC-297	Small holder	Bovine	Boran	Female	Adult	Home grown	Greater than 2	Not Pregnant	Natural	No	No	No
Eleweye	Ade Galchati	BEAGC-298	Small holder	Bovine	Boran	Female	Adult	Home grown	less than or equal to 2	Not Pregnant	Natural	No	No	No
Eleweye	Ade Galchati	BEAGC-299	Small holder	Bovine	Boran	Female	Adult	Home grown	Greater than 2	Lactating	Natural	No	No	No
Eleweye	Ade Galchati	BEAGC-300	Small holder	Bovine	Boran	Female	Young	Home grown	less than or equal to 2	Heifer	Natural	No	No	No
Eleweye	Ade Galchati	BEAGC-301	Medium	Bovine	Boran	Female	Young	Home grown	Greater than 2	Not Pregnant	Natural	No	No	No
Eleweye	Ade Galchati	BEAGC-302	Medium	Bovine	Boran	Female	Young	Home grown	less than or equal to 2	Heifer	Natural	No	No	No
Eleweye	Ade Galchati	BEAGC-303	Medium	Bovine	Boran	Male	Young	Home grown			Natural	No	No	No
Eleweye	Ade Galchati	BEAGC-304	Medium	Bovine	Boran	Female	Young	Home grown	less than or equal to 2	Heifer	Natural	Yes	No	No
Eleweye	Ade Galchati	BEAGC-305	Medium	Bovine	Boran	Male	Adult	Home grown			Natural	No	No	No
Eleweye	Ade Galchati	BEAGC-306	Medium	Bovine	Boran	Female	Adult	Home grown	Greater than 2	Not Pregnant	Natural	No	Yes	Yes
Eleweye	Ade Galchati	BEAGC-307	Medium	Bovine	Boran	Female	Young	Home grown	less than or equal to 2	Not Pregnant	Natural	No	No	No
Eleweye	Ade Galchati	BEAGC-308	Medium	Bovine	Boran	Male	Young	Home grown			Natural	No	No	No
Eleweye	Ade Galchati	BEAGC-309	Medium	Bovine	Boran	Male	Young	Home grown			Natural	No	No	No
Eleweye	Ade Galchati	BEAGC-310	Medium	Bovine	Boran	Male	Young	Home grown			Natural	No	No	No
Eleweye	Ade Galchati	BEAGC-311	Medium	Bovine	Boran	Male	Young	Home grown			Natural	No	No	No
Eleweye	Ade Galchati	BEAGC-312	Medium	Bovine	Boran	Male	Young	Home grown			Natural	No	No	No
Eleweye	Ade Galchati	BEAGC-313	Medium	Bovine	Boran	Female	Young	Home grown	less than or equal to 2	Heifer	Natural	No	No	No
Eleweye	Ade Galchati	BEAGC-314	Medium	Bovine	Boran	Female	Adult	Home grown	Greater than 2	Pregnant	Natural	No	No	No
Eleweye	Ade Galchati	BEAGC-315	Medium	Bovine	Boran	Female	Adult	Home grown	Greater than 2	Not Pregnant	Natural	No	No	No
Eleweye	Ade Galchati	BEAGC-316	Medium	Bovine	Boran	Female	Adult	Home grown	Greater than 2	Pregnant	Natural	No	No	No
Dubuluk	Lafto	BDLC-317	Small holder	Bovine	Boran	Female	Adult	Purchased	Greater than 2	Not Pregnant	Natural	No	No	No
Dubuluk	Lafto	BDLC-318	Small holder	Bovine	Boran	Female	Adult	Home grown	Greater than 2	Not Pregnant	Natural	No	No	No
Dubuluk	Lafto	BDLC-319	Small holder	Bovine	Boran	Female	Adult	Home grown	Greater than 2	Not Pregnant	Natural	No	No	No
Dubuluk	Lafto	BDLC-320	Small holder	Bovine	Boran	Male	Young	Home grown			Natural	No	No	No
Dubuluk	Lafto	BDLC-321	Small holder	Bovine	Boran	Female	Adult	Home grown	Greater than 2	Lactating	Natural	No	No	No
Dubuluk	Lafto	BDLC-322	Small holder	Bovine	Boran	Female	Young	Home grown	less than or equal to 2	Lactating	Natural	No	No	No
Dubuluk	Lafto	BDLC-323	Small holder	Bovine	Boran	Female	Adult	Home grown	less than or equal to 2	Lactating	Natural	No	No	No
Dubuluk	Lafto	BDLC-324	Small holder	Bovine	Boran	Female	Adult	Home grown	Greater than 2	Lactating	Natural	No	No	No
Dubuluk	Lafto	BDLC-325	Small holder	Bovine	Boran	Female	Adult	Home grown	less than or equal to 2	Lactating	Natural	No	No	No
Dubuluk	Lafto	BDLC-326	Small holder	Bovine	Boran	Female	Young	Home grown	less than or equal to 2	Heifer	Natural	No	No	No
Dubuluk	Lafto	BDLC-327	Small holder	Bovine	Boran	Female	Adult	Home grown	less than or equal to 2	Lactating	Natural	No	No	No
Dubuluk	Lafto	BDLC-328	Small holder	Bovine	Boran	Female	Young	Home grown	less than or equal to 2	Lactating	Natural	No	No	No
Dubuluk	Lafto	BDLC-329	Small holder	Bovine	Boran	Female	Adult	Home grown	less than or equal to 2	Lactating	Natural	No	No	No
Dubuluk	Lafto	BDLC-330	Small holder	Bovine	Boran	Female	Adult	Home grown	Greater than 2	Not Pregnant	Natural	No	No	No
Dubuluk	Lafto	BDLC-331	Small holder	Bovine	Boran	Female	Young	Home grown	less than or equal to 2	Lactating	Natural	No	No	No
Dubuluk	Lafto	BDLC-332	Small holder	Bovine	Boran	Female	Adult	Home grown	less than or equal to 2	Lactating	Natural	No	No	No
Dubuluk	Lafto	BDLC-333	Small holder	Bovine	Boran	Female	Adult	Home grown	less than or equal to 2	Lactating	Natural	Yes	No	No
Dubuluk	Lafto	BDLC-334	Medium	Bovine	Boran	Female	Young	Home grown	less than or equal to 2	Not Pregnant	Natural	No	No	No
Dubuluk	Lafto	BDLC-335	Medium	Bovine	Boran	Female	Young	Home grown	less than or equal to 2	Not Pregnant	Natural	No	No	No
Dubuluk	Lafto	BDLC-336	Medium	Bovine	Boran	Female	Adult	Home grown	less than or equal to 2	Not Pregnant	Natural	No	No	No
Dubuluk	Lafto	BDLC-337	Medium	Bovine	Boran	Female	Young	Home grown	less than or equal to 2	Lactating	Natural	No	No	No
Dubuluk	Lafto	BDLC-338	Medium	Bovine	Boran	Female	Young	Home grown	less than or equal to 2	Not Pregnant	Natural	No	No	No
Dubuluk	Lafto	BDLC-339	Medium	Bovine	Boran	Female	Adult	Home grown	less than or equal to 2	Lactating	Natural	No	No	No
Dubuluk	Lafto	BDLC-340	Medium	Bovine	Boran	Male	Young	Home grown			Natural	No	No	No
Dubuluk	Lafto	BDLC-341	Medium	Bovine	Boran	Male	Young	Home grown			Natural	No	No	No
Dubuluk	Lafto	BDLC-342	Medium	Bovine	Boran	Female	Young	Home grown	less than or equal to 2	Not Pregnant	Natural	No	No	No
Dubuluk	Lafto	BDLC-343	Medium	Bovine	Boran	Female	Young	Home grown	less than or equal to 2	Heifer	Natural	Yes	No	No
Dubuluk	Lafto	BDLC-344	Medium	Bovine	Boran	Female	Adult	Home grown	less than or equal to 2	Not Pregnant	Natural	No	No	No
Dubuluk	Lafto	BDLC-345	Medium	Bovine	Boran	Female	Young	Home grown	less than or equal to 2	Not Pregnant	Natural	No	No	No
Dubuluk	Lafto	BDLC-346	Medium	Bovine	Boran	Female	Adult	Home grown	less than or equal to 2	Lactating	Natural	No	No	No
Dubuluk	Lafto	BDLC-347	Medium	Bovine	Boran	Female	Young	Home grown	less than or equal to 2	Heifer	Natural	No	No	No
Dubuluk	Lafto	BDLC-348	Medium	Bovine	Boran	Male	Young	Home grown	less than or equal to 2	Heifer	Natural	No	No	No
Dubuluk	Lafto	BDLC-349	Medium	Bovine	Boran	Female	Adult	Home grown	less than or equal to 2	Lactating	Natural	No	No	No
Dubuluk	Lafto	BDLC-350	Medium	Bovine	Boran	Female	Adult	Home grown	less than or equal to 2	Lactating	Natural	No	No	No
Dubuluk	Lafto	BDLC-351	Medium	Bovine	Boran	Female	Young	Home grown	less than or equal to 2	Heifer	Natural	No	No	No
Dubuluk	Lafto	BDLC-352	Medium	Bovine	Boran	Male	Young	Home grown			Natural	No	No	No
Dubuluk	Lafto	BDLC-353	Medium	Bovine	Boran	Female	Young	Home grown	less than or equal to 2	Not Pregnant	Natural	No	No	No
Dubuluk	Lafto	BDLC-354	Medium	Bovine	Boran	Female	Adult	Home grown	less than or equal to 2	Lactating	Natural	No	No	No
Dubuluk	Lafto	BDLC-355	Medium	Bovine	Boran	Female	Young	Home grown	less than or equal to 2	Lactating	Natural	No	No	No
Dubuluk	Lafto	BDLC-356	Medium	Bovine	Boran	Female	Young	Home grown	less than or equal to 2	Lactating	Natural	No	No	No
Dubuluk	Higo	BDHC-357	Medium	Bovine	Boran	Female	Young	Home grown	less than or equal to 2	Lactating	Natural	No	No	No
Dubuluk	Higo	BDHC-358	Medium	Bovine	Boran	Female	Young	Home grown	less than or equal to 2	Lactating	Natural	No	No	No
Dubuluk	Higo	BDHC-359	Medium	Bovine	Boran	Female	Adult	Home grown	less than or equal to 2	Lactating	Natural	No	No	No
Dubuluk	Higo	BDHC-360	Medium	Bovine	Boran	Female	Adult	Home grown	less than or equal to 2	Lactating	Natural	No	No	No
Dubuluk	Higo	BDHC-361	Medium	Bovine	Boran	Female	Young	Home grown	less than or equal to 2	Lactating	Natural	No	No	No
Dubuluk	Higo	BDHC-362	Medium	Bovine	Boran	Female	Adult	Home grown	Greater than 2	Lactating	Natural	Yes	Yes	Yes
Dubuluk	Higo	BDHC-363	Medium	Bovine	Boran	Female	Adult	Home grown	less than or equal to 2	Lactating	Natural	Yes	No	No
Dubuluk	Higo	BDHC-364	Medium	Bovine	Boran	Female	Adult	Home grown	less than or equal to 2	Lactating	Natural	Yes	No	No
Dubuluk	Higo	BDHC-365	Medium	Bovine	Boran	Female	Adult	Home grown	less than or equal to 2		Natural	Yes	No	No
Dubuluk	Higo	BDHC-366	Medium	Bovine	Boran	Male	Young	Home grown			Natural	No	No	No
Dubuluk	Higo	BDHC-367	Medium	Bovine	Boran	Female	Adult	Home grown	Greater than 2	Lactating	Natural	No	No	No
Dubuluk	Higo	BDHC-368	Medium	Bovine	Boran	Female	Adult	Home grown	less than or equal to 2	Lactating	Natural	No	No	No
Dubuluk	Higo	BDHC-369	Medium	Bovine	Boran	Female	Adult	Home grown	less than or equal to 2	Lactating	Natural	No	No	No
Dubuluk	Higo	BDHC-370	Medium	Bovine	Boran	Female	Adult	Home grown	less than or equal to 2	Not Pregnant	Natural	Yes	No	No
Dubuluk	Higo	BDHC-371	Medium	Bovine	Boran	Female	Adult	Home grown	less than or equal to 2	Lactating	Natural	No	No	No
Dubuluk	Higo	BDHC-372	Medium	Bovine	Boran	Female	Adult	Home grown	less than or equal to 2	Not Pregnant	Natural	No	No	No
Dubuluk	Higo	BDHC-373	Medium	Bovine	Boran	Female	Adult	Home grown	less than or equal to 2	Not Pregnant	Natural	No	No	No
Dubuluk	Higo	BDHC-374	Medium	Bovine	Boran	Female	Adult	Home grown	less than or equal to 2	Lactating	Natural	Yes	No	No
Dubuluk	Higo	BDHC-375	Medium	Bovine	Boran	Female	Adult	Home grown	less than or equal to 2	Lactating	Natural	Yes	No	No
Dubuluk	Higo	BDHC-376	Medium	Bovine	Boran	Female	Adult	Home grown	less than or equal to 2	Not Pregnant	Natural	Yes	No	No
Dubuluk	Higo	BDHC-377	Medium	Bovine	Boran	Female	Adult	Home grown	less than or equal to 2	Not Pregnant	Natural	Yes	No	No
Dubuluk	Higo	BDHC-378	Medium	Bovine	Boran	Male	Young	Home grown			Natural	No	No	No
Dubuluk	Higo	BDHC-379	Medium	Bovine	Boran	Male	Young	Home grown			Natural	No	No	No
Dubuluk	Higo	BDHC-380	Medium	Bovine	Boran	Female	Adult	Home grown	less than or equal to 2	Lactating	Natural	Yes	No	No
Dubuluk	Higo	BDHC-381	Medium	Bovine	Boran	Female	Adult	Home grown	less than or equal to 2	Lactating	Natural	No	No	No
Dubuluk	Higo	BDHC-382	Medium	Bovine	Boran	Female	Adult	Home grown	less than or equal to 2	Not Pregnant	Natural	No	No	No
Dubuluk	Higo	BDHC-383	Small holder	Bovine	Boran	Female	Adult	Home grown	less than or equal to 2	Not Pregnant	Natural	No	No	No
Dubuluk	Higo	BDHC-384	Small holder	Bovine	Boran	Female	Adult	Home grown	less than or equal to 2	Not Pregnant	Natural	No	No	No
Dubuluk	Higo	BDHC-385	Small holder	Bovine	Boran	Female	Adult	Home grown	Greater than 2	Not Pregnant	Natural	No	No	No
Dubuluk	Higo	BDHC-386	Small holder	Bovine	Boran	Female	Young	Home grown	less than or equal to 2	Heifer	Natural	No	No	No
Dubuluk	Higo	BDHC-387	Small holder	Bovine	Boran	Female	Adult	Home grown	less than or equal to 2	Not Pregnant	Natural	No	No	No
Dubuluk	Higo	BDHC-388	Small holder	Bovine	Boran	Female	Adult	Home grown	less than or equal to 2	Lactating	Natural	No	No	No
Dubuluk	Higo	BDHC-389	Small holder	Bovine	Boran	Female	Adult	Home grown	less than or equal to 2	Not Pregnant	Natural	No	No	No
Dubuluk	Higo	BDHC-390	Small holder	Bovine	Boran	Female	Adult	Home grown	less than or equal to 2	Lactating	Natural	No	No	No
Dubuluk	Higo	BDHC-391	Small holder	Bovine	Boran	Female	Adult	Home grown	less than or equal to 2	Lactating	Natural	No	No	No
Dubuluk	Higo	BDHC-392	Small holder	Bovine	Boran	Female	Adult	Home grown	less than or equal to 2	Lactating	Natural	Yes	No	No
Dubuluk	Higo	BDHC-393	Small holder	Bovine	Boran	Female	Adult	Home grown	Greater than 2	Not Pregnant	Natural	No	No	No
Dubuluk	Higo	BDHC-394	Small holder	Bovine	Boran	Male	Young	Home grown			Natural	No	No	No
Dubuluk	Higo	BDHC-395	Small holder	Bovine	Boran	Male	Young	Home grown			Natural	No	No	No
Dubuluk	Higo	BDHC-396	Small holder	Bovine	Boran	Female	Adult	Purchased	Greater than 2	Not Pregnant	Natural	No	No	No
Dubuluk	Higo	BDHC-397	Small holder	Bovine	Boran	Female	Adult	Purchased	Greater than 2	Not Pregnant	Natural	No	No	No
Dubuluk	Higo	BDHC-398	Small holder	Bovine	Boran	Female	Adult	Purchased	Greater than 2	Not Pregnant	Natural	No	No	No
Dubuluk	Higo	BDHC-399	Small holder	Bovine	Boran	Female	Adult	Purchased	Greater than 2	Not Pregnant	Natural	No	No	No
Dubuluk	Higo	BDHC-400	Small holder	Bovine	Boran	Female	Adult	Purchased	Greater than 2	Not Pregnant	Natural	No	No	No
Dubuluk	Arbale	BDAC-401	Small holder	Bovine	Boran	Female	Adult	Home grown	less than or equal to 2	Pregnant	Natural	Yes	No	No
Dubuluk	Arbale	BDAC-402	Small holder	Bovine	Boran	Male	Young	Home grown			Natural	No	No	No
Dubuluk	Arbale	BDAC-403	Small holder	Bovine	Boran	Female	Young	Home grown	Greater than 2	Not Pregnant	Natural	No	No	No
Dubuluk	Arbale	BDAC-404	Small holder	Bovine	Boran	Female	Young	Home grown	Greater than 2	Not Pregnant	Natural	No	No	No
Dubuluk	Arbale	BDAC-405	Small holder	Bovine	Boran	Female	Young	Home grown	less than or equal to 2	Lactating	Natural	No	No	No
Dubuluk	Arbale	BDAC-406	Small holder	Bovine	Boran	Female	Adult	Home grown	Greater than 2	Lactating	Natural	Yes	No	No
Dubuluk	Arbale	BDAC-407	Medium	Bovine	Boran	Female	Adult	Home grown	Greater than 2	Not Pregnant	Natural	No	No	No
Dubuluk	Arbale	BDAC-408	Medium	Bovine	Boran	Female	Adult	Home grown	Greater than 2	Lactating	Natural	No	No	No
Dubuluk	Arbale	BDAC-409	Medium	Bovine	Boran	Female	Adult	Home grown	less than or equal to 2	Lactating	Natural	No	No	No
Dubuluk	Arbale	BDAC-410	Medium	Bovine	Boran	Female	Young	Home grown	less than or equal to 2	Heifer	Natural	No	No	No
Dubuluk	Arbale	BDAC-411	Medium	Bovine	Boran	Female	Adult	Home grown	Greater than 2	Lactating	Natural	No	No	No
Dubuluk	Arbale	BDAC-412	Medium	Bovine	Boran	Female	Adult	Home grown	less than or equal to 2	Lactating	Natural	Yes	No	No
Dubuluk	Arbale	BDAC-413	Medium	Bovine	Boran	Female	Young	Home grown	less than or equal to 2	Not Pregnant	Natural	No	No	No
Dubuluk	Arbale	BDAC-414	Medium	Bovine	Boran	Female	Adult	Home grown	Greater than 2	Lactating	Natural	Yes	No	No
Dubuluk	Arbale	BDAC-415	Medium	Bovine	Boran	Female	Adult	Home grown	Greater than 2	Lactating	Natural	No	No	No
Dubuluk	Arbale	BDAC-416	Medium	Bovine	Boran	Male	Young	Home grown			Natural	No	No	No
Dubuluk	Arbale	BDAC-417	Medium	Bovine	Boran	Female	Adult	Home grown	Greater than 2	Lactating	Natural	Yes	No	No
Dubuluk	Arbale	BDAC-418	Medium	Bovine	Boran	Female	Adult	Home grown	Greater than 2	Not Pregnant	Natural	Yes	No	No
Dubuluk	Arbale	BDAC-419	Small holder	Bovine	Boran	Female	Young	Home grown	Greater than 2	Not Pregnant	Natural	No	No	No
Dubuluk	Arbale	BDAC-420	Small holder	Bovine	Boran	Female	Adult	Home grown	Greater than 2	Lactating	Natural	Yes	Yes	Yes
Dubuluk	Arbale	BDAC-421	Small holder	Bovine	Boran	Female	Young	Home grown	less than or equal to 2	Lactating	Natural	No	No	No
Dubuluk	Arbale	BDAC-422	Small holder	Bovine	Boran	Female	Adult	Home grown	Greater than 2	Not Pregnant	Natural	No	No	No
Dubuluk	Arbale	BDAC-423	Small holder	Bovine	Boran	Male	Young	Home grown			Natural	No	No	No
Dubuluk	Arbale	BDAC-424	Small holder	Bovine	Boran	Female	Adult	Home grown	Greater than 2	Not Pregnant	Natural	No	No	No
Dubuluk	Arbale	BDAC-425	Small holder	Bovine	Boran	Female	Young	Home grown	less than or equal to 2	Heifer	Natural	No	No	No
Dubuluk	Dhokole	BDDC-426	Small holder	Bovine	Boran	Female	Adult	Home grown	Greater than 2	Lactating	Natural	No	No	No
Dubuluk	Dhokole	BDDC-427	Small holder	Bovine	Boran	Female	Adult	Home grown	Greater than 2	Not Pregnant	Natural	No	No	No
Dubuluk	Dhokole	BDDC-428	Small holder	Bovine	Boran	Female	Young	Home grown	less than or equal to 2	Heifer	Natural	No	No	No
Dubuluk	Dhokole	BDDC-429	Small holder	Bovine	Boran	Female	Adult	Home grown	Greater than 2	Lactating	Natural	No	No	No
Dubuluk	Dhokole	BDDC-430	Small holder	Bovine	Boran	Female	Adult	Home grown	less than or equal to 2	Not Pregnant	Natural	Yes	No	No
Dubuluk	Dhokole	BDDC-431	Medium	Bovine	Boran	Female	Adult	Home grown	Greater than 2	Lactating	Natural	No	No	No
Dubuluk	Dhokole	BDDC-432	Medium	Bovine	Boran	Female	Adult	Home grown	Greater than 2	Lactating	Natural	No	No	No
Dubuluk	Dhokole	BDDC-433	Medium	Bovine	Boran	Female	Adult	Home grown	Greater than 2	Lactating	Natural	No	No	No
Dubuluk	Dhokole	BDDC-434	Medium	Bovine	Boran	Female	Adult	Home grown	less than or equal to 2	Lactating	Natural	No	No	No
Dubuluk	Dhokole	BDDC-435	Medium	Bovine	Boran	Female	Adult	Home grown	Greater than 2	Not Pregnant	Natural	No	No	No
Dubuluk	Dhokole	BDDC-436	Medium	Bovine	Boran	Female	Adult	Home grown	Greater than 2	Not Pregnant	Natural	No	No	No
Dubuluk	Dhokole	BDDC-437	Medium	Bovine	Boran	Female	Adult	Home grown	Greater than 2	Lactating	Natural	No	No	No
Dubuluk	Dhokole	BDDC-438	Medium	Bovine	Boran	Female	Adult	Home grown	Greater than 2	Not Pregnant	Natural	No	No	No
Dubuluk	Dhokole	BDDC-439	Medium	Bovine	Boran	Female	Adult	Home grown	less than or equal to 2	Lactating	Natural	No	No	No
Dubuluk	Dhokole	BDDC-440	Medium	Bovine	Boran	Female	Adult	Home grown	Greater than 2	Not Pregnant	Natural	No	No	No
Dubuluk	Dhokole	BDDC-441	Medium	Bovine	Boran	Female	Adult	Home grown	less than or equal to 2	Not Pregnant	Natural	No	No	No
Dubuluk	Dhokole	BDDC-442	Medium	Bovine	Boran	Female	Adult	Home grown	less than or equal to 2	Not Pregnant	Natural	No	No	No
Dubuluk	Dhokole	BDDC-443	Medium	Bovine	Boran	Male	Adult	Home grown			Natural	No	No	No
Dubuluk	Dhokole	BDDC-444	Medium	Bovine	Boran	Female	Adult	Home grown	less than or equal to 2	Lactating	Natural	No	No	No
Dubuluk	Dhokole	BDDC-445	Medium	Bovine	Boran	Male	Adult	Home grown			Natural	No	No	No
Dubuluk	Dhokole	BDDC-446	Medium	Bovine	Boran	Male	Adult	Home grown			Natural	No	No	No
Dubuluk	Dhokole	BDDC-447	Medium	Bovine	Boran	Female	Adult	Home grown	Greater than 2	Not Pregnant	Natural	No	No	No
Dubuluk	Dhokole	BDDC-448	Medium	Bovine	Boran	Female	Adult	Home grown	Greater than 2	Not Pregnant	Natural	No	No	No
Dubuluk	Dhokole	BDDC-449	Medium	Bovine	Boran	Female	Adult	Home grown	Greater than 2	Not Pregnant	Natural	No	No	No
Dubuluk	Dhokole	BDDC-450	Medium	Bovine	Boran	Female	Adult	Home grown	less than or equal to 2	Lactating	Natural	No	No	No
Dubuluk	Dhokole	BDDC-451	Medium	Bovine	Boran	Female	Adult	Home grown	Greater than 2	Lactating	Natural	No	No	No
Dubuluk	Dhokole	BDDC-452	Medium	Bovine	Boran	Female	Adult	Home grown	Greater than 2	Not Pregnant	Natural	Yes	No	No
Dubuluk	Dhokole	BDDC-453	Medium	Bovine	Boran	Female	Adult	Home grown	Greater than 2	Lactating	Natural	Yes	No	No
Dubuluk	Dhokole	BDDC-454	Medium	Bovine	Boran	Female	Adult	Home grown	Greater than 2	Not Pregnant	Natural	No	No	No
Dubuluk	Dhokole	BDDC-455	Medium	Bovine	Boran	Male	Young	Home grown			Natural	No	No	No
Dubuluk	Dhokole	BDDC-456	Small holder	Bovine	Boran	Female	Young	Home grown	less than or equal to 2	Heifer	Natural	No	No	No
Dubuluk	Dhokole	BDDC-457	Small holder	Bovine	Boran	Female	Adult	Home grown	less than or equal to 2	Pregnant	Natural	Yes	No	No
Dubuluk	Dhokole	BDDC-458	Small holder	Bovine	Boran	Female	Adult	Home grown	less than or equal to 2	Not Pregnant	Natural	Yes	No	No
Dubuluk	Dhokole	BDDC-459	Small holder	Bovine	Boran	Female	Adult	Home grown	Greater than 2	Not Pregnant	Natural	No	No	No
Dubuluk	Dhokole	BDDC-460	Small holder	Bovine	Boran	Female	Adult	Home grown	Greater than 2	Not Pregnant	Natural	No	No	No
Dubuluk	Dhokole	BDDC-461	Small holder	Bovine	Boran	Female	Young	Home grown	less than or equal to 2	Not Pregnant	Natural	Yes	No	No
Dubuluk	Dhokole	BDDC-462	Small holder	Bovine	Boran	Female	Adult	Home grown	Greater than 2	Pregnant	Natural	Yes	No	No
Dubuluk	Dhokole	BDDC-463	Small holder	Bovine	Boran	Female	Young	Home grown	less than or equal to 2	Lactating	Natural	Yes	No	No
Dubuluk	Dhokole	BDDC-464	Small holder	Bovine	Boran	Female	Adult	Home grown	Greater than 2	Pregnant	Natural	No	No	No
Dubuluk	Dhokole	BDDC-465	Small holder	Bovine	Boran	Male	Young	Home grown			Natural	No	No	No
Dubuluk	Dhokole	BDDC-466	Small holder	Bovine	Boran	Female	Young	Home grown	less than or equal to 2	Heifer	Natural	No	No	No
Dubuluk	Dhokole	BDDC-467	Small holder	Bovine	Boran	Female	Young	Home grown	less than or equal to 2	Heifer	Natural	No	No	No
Dubuluk	Dhokole	BDDC-468	Small holder	Bovine	Boran	Female	Young	Home grown	less than or equal to 2	Heifer	Natural	No	No	No
Dubuluk	Dhokole	BDDC-469	Small holder	Bovine	Boran	Female	Young	Home grown	less than or equal to 2	Heifer	Natural	No	No	No
Dubuluk	Dhokole	BDDC-470	Small holder	Bovine	Boran	Female	Young	Home grown	less than or equal to 2	Heifer	Natural	No	No	No
Dubuluk	Dhokole	BDDC-471	Small holder	Bovine	Boran	Female	Young	Home grown	less than or equal to 2	Heifer	Natural	No	No	No
Dubuluk	Dhokole	BDDC-472	Small holder	Bovine	Boran	Female	Young	Home grown	less than or equal to 2	Heifer	Natural	No	No	No
Dubuluk	Dhokole	BDDC-473	Small holder	Bovine	Boran	Female	Young	Home grown	less than or equal to 2	Heifer	Natural	No	No	No
Dubuluk	Dhokole	BDDC-474	Small holder	Bovine	Boran	Female	Young	Home grown	less than or equal to 2	Heifer	Natural	No	No	No
Dubuluk	Dhokole	BDDC-475	Small holder	Bovine	Boran	Female	Young	Home grown	less than or equal to 2	Heifer	Natural	No	No	No
Dubuluk	Jigessa	BDJC-476	Medium	Bovine	Boran	Female	Adult	Home grown	Greater than 2	Lactating	Natural	No	No	No
Dubuluk	Jigessa	BDJC-477	Medium	Bovine	Boran	Female	Adult	Home grown	less than or equal to 2	Lactating	Natural	No	No	No
Dubuluk	Jigessa	BDJC-478	Medium	Bovine	Boran	Female	Young	Home grown	less than or equal to 2	Lactating	Natural	No	No	No
Dubuluk	Jigessa	BDJC-479	Medium	Bovine	Boran	Female	Young	Home grown	less than or equal to 2	Lactating	Natural	No	No	No
Dubuluk	Jigessa	BDJC-480	Medium	Bovine	Boran	Female	Adult	Home grown	Greater than 2	Lactating	Natural	No	No	No
Dubuluk	Jigessa	BDJC-481	Medium	Bovine	Boran	Female	Adult	Home grown	less than or equal to 2	Lactating	Natural	Yes	No	No
Dubuluk	Jigessa	BDJC-482	Medium	Bovine	Boran	Female	Adult	Home grown	Greater than 2	Lactating	Natural	No	No	No
Dubuluk	Jigessa	BDJC-483	Medium	Bovine	Boran	Female	Adult	Home grown	less than or equal to 2	Lactating	Natural	No	No	No
Dubuluk	Jigessa	BDJC-484	Medium	Bovine	Boran	Female	Adult	Home grown	Greater than 2	Lactating	Natural	No	No	No
Dubuluk	Jigessa	BDJC-485	Medium	Bovine	Boran	Female	Adult	Home grown	less than or equal to 2	Lactating	Natural	No	No	No
Dubuluk	Jigessa	BDJC-486	Medium	Bovine	Boran	Female	Adult	Home grown	less than or equal to 2	Lactating	Natural	No	No	No
Dubuluk	Jigessa	BDJC-487	Medium	Bovine	Boran	Female	Young	Home grown	less than or equal to 2	Heifer	Natural	No	No	No
Dubuluk	Jigessa	BDJC-488	Medium	Bovine	Boran	Female	Adult	Home grown	less than or equal to 2	Lactating	Natural	No	No	No
Dubuluk	Jigessa	BDJC-489	Medium	Bovine	Boran	Female	Young	Home grown	less than or equal to 2	Heifer	Natural	No	No	No
Dubuluk	Jigessa	BDJC-490	Large	Bovine	Boran	Female	Young	Home grown	less than or equal to 2	Heifer	Natural	No	No	No
Dubuluk	Jigessa	BDJC-491	Medium	Bovine	Boran	Female	Adult	Home grown	Greater than 2	Not Pregnant	Natural	No	Yes	Yes
Dubuluk	Jigessa	BDJC-492	Large	Bovine	Boran	Female	Adult	Home grown	less than or equal to 2	Not Pregnant	Natural	No	No	No
Dubuluk	Jigessa	BDJC-493	Large	Bovine	Boran	Male	Young	Home grown			Natural	No	No	No
Dubuluk	Jigessa	BDJC-494	Large	Bovine	Boran	Female	Adult	Home grown	less than or equal to 2	Heifer	Natural	No	No	No
Dubuluk	Jigessa	BDJC-495	Large	Bovine	Boran	Female	Adult	Home grown	less than or equal to 2	Heifer	Natural	No	No	No
Dubuluk	Jigessa	BDJC-496	Large	Bovine	Boran	Female	Young	Home grown	less than or equal to 2	Heifer	Natural	No	No	No
Dubuluk	Jigessa	BDJC-497	Large	Bovine	Boran	Female	Adult	Home grown	less than or equal to 2	Not Pregnant	Natural	Yes	No	No
Dubuluk	Jigessa	BDJC-498	Large	Bovine	Boran	Female	Adult	Home grown	less than or equal to 2	Lactating	Natural	No	No	No
Dubuluk	Jigessa	BDJC-499	Large	Bovine	Boran	Female	Adult	Home grown	less than or equal to 2	Not Pregnant	Natural	No	No	No
Dubuluk	Jigessa	BDJC-500	Large	Bovine	Boran	Female	Young	Home grown	less than or equal to 2	Heifer	Natural	No	No	No
Dubuluk	Jigessa	BDJC-501	Large	Bovine	Boran	Male	Young	Home grown			Natural	No	No	No
Dubuluk	Jigessa	BDJC-502	Large	Bovine	Boran	Female	Adult	Home grown	Greater than 2	Not Pregnant	Natural	No	No	No
Dubuluk	Jigessa	BDJC-503	Large	Bovine	Boran	Female	Young	Home grown	less than or equal to 2	Heifer	Natural	No	No	No
Dubuluk	Jigessa	BDJC-504	Large	Bovine	Boran	Male	Young	Home grown			Natural	No	No	No
Dubuluk	Jigessa	BDJC-505	Large	Bovine	Boran	Female	Young	Home grown	less than or equal to 2	Heifer	Natural	No	No	No
Dubuluk	Jigessa	BDJC-506	Medium	Bovine	Boran	Female	Adult	Home grown	less than or equal to 2	Pregnant	Natural	No	No	No
Dubuluk	Jigessa	BDJC-507	Medium	Bovine	Boran	Female	Adult	Home grown	less than or equal to 2	Not Pregnant	Natural	No	No	No
Dubuluk	Jigessa	BDJC-508	Medium	Bovine	Boran	Female	Adult	Home grown	less than or equal to 2	Not Pregnant	Natural	No	No	No
Dubuluk	Jigessa	BDJC-509	Medium	Bovine	Boran	Female	Young	Home grown	less than or equal to 2	Heifer	Natural	No	No	No
Dubuluk	Jigessa	BDJC-510	Medium	Bovine	Boran	Female	Adult	Home grown	Greater than 2	Not Pregnant	Natural	No	No	No
Dubuluk	Jigessa	BDJC-511	Medium	Bovine	Boran	Female	Adult	Home grown	less than or equal to 2	Not Pregnant	Natural	No	No	No
Dubuluk	Jigessa	BDJC-512	Medium	Bovine	Boran	Female	Adult	Home grown	Greater than 2	Lactating	Natural	No	No	No
Dubuluk	Jigessa	BDJC-513	Medium	Bovine	Boran	Female	Adult	Home grown	Greater than 2	Lactating	Natural	No	No	No
Dubuluk	Jigessa	BDJC-514	Medium	Bovine	Boran	Female	Adult	Home grown	less than or equal to 2	Lactating	Natural	No	No	No
Dubuluk	Jigessa	BDJC-515	Medium	Bovine	Boran	Female	Young	Home grown	less than or equal to 2	Heifer	Natural	No	No	No
Dubuluk	Jigessa	BDJC-516	Medium	Bovine	Boran	Male	Young	Home grown			Natural	No	No	No
Dubuluk	Jigessa	BDJC-517	Medium	Bovine	Boran	Female	Young	Home grown	less than or equal to 2	Heifer	Natural	No	No	No
Dubuluk	Jigessa	BDJC-518	Medium	Bovine	Boran	Female	Adult	Home grown	less than or equal to 2	Lactating	Natural	No	No	No
Dubuluk	Jigessa	BDJC-519	Medium	Bovine	Boran	Female	Adult	Home grown	less than or equal to 2	Not Pregnant	Natural	No	No	No
Dubuluk	Jigessa	BDJC-520	Medium	Bovine	Boran	Female	Adult	Home grown	less than or equal to 2	Lactating	Natural	No	No	No
Dubuluk	Jigessa	BDJC-521	Medium	Bovine	Boran	Female	Young	Home grown	less than or equal to 2	Heifer	Natural	No	No	No
Dubuluk	Jigessa	BDJC-522	Medium	Bovine	Boran	Female	Adult	Home grown	Greater than 2	Not Pregnant	Natural	No	No	No
Dubuluk	Jigessa	BDJC-523	Medium	Bovine	Boran	Female	Young	Home grown	less than or equal to 2	Not Pregnant	Natural	No	No	No
Dubuluk	Jigessa	BDJC-524	Medium	Bovine	Boran	Female	Adult	Home grown	Greater than 2	Lactating	Natural	No	No	No
Dubuluk	Jigessa	BDJC-525	Medium	Bovine	Boran	Female	Adult	Home grown	Greater than 2	Not Pregnant	Natural	No	No	No
Dubuluk	Jigessa	BDJC-526	Medium	Bovine	Boran	Female	Young	Home grown	less than or equal to 2	Not Pregnant	Natural	No	No	No
Dubuluk	Jigessa	BDJC-527	Medium	Bovine	Boran	Female	Young	Home grown	less than or equal to 2	Heifer	Natural	Yes	No	No
Dubuluk	Jigessa	BDJC-528	Medium	Bovine	Boran	Female	Adult	Home grown	Greater than 2	Lactating	Natural	Yes	No	No
Dubuluk	Jigessa	BDJC-529	Medium	Bovine	Boran	Male	Young	Home grown			Natural	No	No	No
Dubuluk	Jigessa	BDJC-530	Medium	Bovine	Boran	Female	Young	Home grown	less than or equal to 2	Heifer	Natural	No	No	No
Miyo	Baha	BMBC-531	Small holder	Bovine	Boran	Female	Adult	Home grown	Greater than 2	Lactating	Natural	No	No	No
Miyo	Baha	BMBC-532	Small holder	Bovine	Boran	Female	Young	Home grown	less than or equal to 2	Heifer	Natural	No	No	No
Miyo	Baha	BMBC-533	Small holder	Bovine	Boran	Female	Young	Home grown	less than or equal to 2	Heifer	Natural	No	No	No
Miyo	Baha	BMBC-534	Small holder	Bovine	Boran	Male	Young	Home grown			Natural	No	No	No
Miyo	Baha	BMBC-535	Small holder	Bovine	Boran	Female	Young	Home grown	less than or equal to 2	Lactating	Natural	No	No	No
Miyo	Baha	BMBC-536	Small holder	Bovine	Boran	Female	Adult	Home grown	Greater than 2	Lactating	Natural	No	No	No
Miyo	Baha	BMBC-537	Small holder	Bovine	Boran	Female	Adult	Home grown	Greater than 2	Lactating	Natural	No	No	No
Miyo	Baha	BMBC-538	Small holder	Bovine	Boran	Female	Adult	Home grown	Greater than 2	Lactating	Natural	No	No	No
Miyo	Baha	BMBC-539	Small holder	Bovine	Boran	Male	Young	Home grown			Natural	No	No	No
Miyo	Baha	BMBC-540	Small holder	Bovine	Boran	Female	Young	Home grown	less than or equal to 2	Lactating	Natural	No	No	No
Miyo	Baha	BMBC-541	Medium	Bovine	Boran	Female	Young	Home grown	less than or equal to 2	Heifer	Natural	No	No	No
Miyo	Baha	BMBC-542	Medium	Bovine	Boran	Female	Adult	Home grown	Greater than 2	Pregnant	Natural	No	No	No
Miyo	Baha	BMBC-543	Medium	Bovine	Boran	Female	Adult	Home grown	less than or equal to 2	Lactating	Natural	No	No	No
Miyo	Baha	BMBC-544	Medium	Bovine	Boran	Male	Young	Home grown			Natural	No	No	No
Miyo	Baha	BMBC-545	Medium	Bovine	Boran	Female	Young	Home grown	less than or equal to 2	Heifer	Natural	No	No	No
Miyo	Baha	BMBC-546	Medium	Bovine	Boran	Female	Young	Home grown	less than or equal to 2	Lactating	Natural	No	No	No
Miyo	Baha	BMBC-547	Medium	Bovine	Boran	Female	Young	Home grown	less than or equal to 2	Heifer	Natural	No	No	No
Miyo	Baha	BMBC-548	Medium	Bovine	Boran	Female	Young	Home grown	less than or equal to 2	Heifer	Natural	No	No	No
Miyo	Baha	BMBC-549	Medium	Bovine	Boran	Female	Adult	Home grown	less than or equal to 2	Not Pregnant	Natural	No	No	No
Miyo	Baha	BMBC-550	Medium	Bovine	Boran	Female	Adult	Home grown	less than or equal to 2	Not Pregnant	Natural	No	No	No
Miyo	Baha	BMBC-551	Small holder	Bovine	Boran	Female	Young	Home grown	less than or equal to 2	Heifer	Natural	No	No	No
Miyo	Baha	BMBC-552	Small holder	Bovine	Boran	Female	Young	Home grown	less than or equal to 2	Pregnant	Natural	No	No	No
Miyo	Baha	BMBC-553	Small holder	Bovine	Boran	Male	Young	Home grown			Natural	No	No	No
Miyo	Baha	BMBC-554	Small holder	Bovine	Boran	Female	Young	Home grown	less than or equal to 2	Heifer	Natural	No	No	No
Miyo	Baha	BMBC-555	Small holder	Bovine	Boran	Female	Adult	Home grown	less than or equal to 2	Not Pregnant	Natural	No	No	No
Miyo	Baha	BMBC-556	Small holder	Bovine	Boran	Male	Young	Home grown			Natural	No	No	No
Miyo	Baha	BMBC-557	Small holder	Bovine	Boran	Male	Young	Home grown			Natural	No	No	No
Miyo	Baha	BMBC-558	Medium	Bovine	Boran	Female	Adult	Home grown	Greater than 2	Lactating	Natural	No	No	No
Miyo	Baha	BMBC-559	Medium	Bovine	Boran	Female	Adult	Home grown	Greater than 2	Lactating	Natural	No	No	No
Miyo	Baha	BMBC-560	Medium	Bovine	Boran	Female	Young	Home grown	less than or equal to 2	Lactating	Natural	No	No	No
Miyo	Baha	BMBC-561	Medium	Bovine	Boran	Female	Young	Home grown	less than or equal to 2	Heifer	Natural	No	No	No
Miyo	Baha	BMBC-562	Medium	Bovine	Boran	Female	Young	Home grown	less than or equal to 2	Heifer	Natural	No	No	No
Miyo	Baha	BMBC-563	Medium	Bovine	Boran	Female	Young	Home grown	less than or equal to 2	Heifer	Natural	No	No	No
Miyo	Baha	BMBC-664	Medium	Bovine	Boran	Female	Adult	Home grown	less than or equal to 2	Not Pregnant	Natural	No	No	No
Miyo	Baha	BMBC-565	Medium	Bovine	Boran	Female	Adult	Home grown	Greater than 2	Not Pregnant	Natural	No	No	No
Miyo	Baha	BMBC-566	Medium	Bovine	Boran	Female	Adult	Home grown	less than or equal to 2	Lactating	Natural	No	No	No
Miyo	Baha	BMBC-567	Medium	Bovine	Boran	Female	Adult	Home grown	less than or equal to 2	Lactating	Natural	No	No	No
Miyo	Baha	BMBC-568	Medium	Bovine	Boran	Male	Young	Home grown			Natural	No	No	No
Miyo	Baha	BMBC-569	Medium	Bovine	Boran	Female	Young	Home grown	less than or equal to 2	Lactating	Natural	No	No	No
Miyo	Baha	BMBC-570	Medium	Bovine	Boran	Male	Young	Home grown			Natural	No	No	No
Miyo	Baha	BMBC-571	Small holder	Bovine	Boran	Male	Young	Home grown			Natural	No	No	No
Miyo	Baha	BMBC-572	Small holder	Bovine	Boran	Male	Young	Home grown			Natural	No	No	No
Miyo	Baha	BMBC-573	Small holder	Bovine	Boran	Female	Adult	Home grown	less than or equal to 2	Pregnant	Natural	No	No	No
Miyo	Baha	BMBC-574	Small holder	Bovine	Boran	Female	Young	Home grown	less than or equal to 2	Lactating	Natural	No	No	No
Miyo	Baha	BMBC-575	Small holder	Bovine	Boran	Male	Young	Home grown			Natural	No	No	No
Miyo	Baha	BMBC-576	Small holder	Bovine	Boran	Female	Adult	Home grown	less than or equal to 2	Lactating	Natural	No	No	No
Miyo	Baha	BMBC-577	Small holder	Bovine	Boran	Female	Young	Home grown	less than or equal to 2	Heifer	Natural	No	No	No
Miyo	Baha	BMBC-578	Small holder	Bovine	Boran	Female	Young	Home grown	less than or equal to 2	Heifer	Natural	No	No	No
Miyo	Baha	BMBC-579	Small holder	Bovine	Boran	Male	Young	Home grown			Natural	No	No	No
Miyo	Baha	BMBC-580	Small holder	Bovine	Boran	Male	Young	Home grown			Natural	No	No	No
Miyo	Arda Jila	BMMC-581	Medium	Bovine	Boran	Female	Adult	Home grown	Greater than 2	Not Pregnant	Natural	No	No	No
Miyo	Arda Jila	BMMC-582	Medium	Bovine	Boran	Female	Young	Home grown	less than or equal to 2	Heifer	Natural	No	No	No
Miyo	Arda Jila	BMMC-583	Medium	Bovine	Boran	Female	Adult	Home grown	Greater than 2	Lactating	Natural	No	No	No
Miyo	Arda Jila	BMMC-584	Medium	Bovine	Boran	Female	Adult	Home grown	less than or equal to 2	Pregnant	Natural	Yes	No	No
Miyo	Arda Jila	BMMC-585	Medium	Bovine	Boran	Female	Adult	Home grown	Greater than 2	Lactating	Natural	No	No	No
Miyo	Arda Jila	BMMC-586	Medium	Bovine	Boran	Male	Young	Home grown			Natural	No	No	No
Miyo	Arda Jila	BMMC-587	Medium	Bovine	Boran	Female	Adult	Home grown	Greater than 2	Lactating	Natural	No	No	No
Miyo	Arda Jila	BMMC-588	Medium	Bovine	Boran	Female	Adult	Home grown	Greater than 2	Pregnant	Natural	No	No	No
Miyo	Arda Jila	BMMC-589	Medium	Bovine	Boran	Male	Young	Home grown			Natural	No	No	No
Miyo	Arda Jila	BMMC-590	Medium	Bovine	Boran	Male	Young	Home grown			Natural	No	No	No
Miyo	Arda Jila	BMMC-591	Medium	Bovine	Boran	Female	Adult	Home grown	Greater than 2	Lactating	Natural	No	No	No
Miyo	Arda Jila	BMMC-592	Medium	Bovine	Boran	Female	Adult	Home grown	Greater than 2	Lactating	Natural	No	No	No
Miyo	Arda Jila	BMMC-593	Medium	Bovine	Boran	Female	Adult	Home grown	Greater than 2	Lactating	Natural	No	No	No
Miyo	Arda Jila	BMMC-594	Medium	Bovine	Boran	Female	Adult	Home grown	Greater than 2	Lactating	Natural	No	No	No
Miyo	Arda Jila	BMMC-595	Medium	Bovine	Boran	Female	Young	Home grown	less than or equal to 2	Heifer	Natural	No	No	No
Miyo	Arda Jila	BMMC-596	Medium	Bovine	Boran	Female	Young	Home grown	less than or equal to 2	Heifer	Natural	No	No	No
Miyo	Arda Jila	BMMC-597	Medium	Bovine	Boran	Female	Adult	Home grown	Greater than 2	Pregnant	Natural	No	No	No
Miyo	Arda Jila	BMMC-598	Medium	Bovine	Boran	Female	Adult	Home grown	Greater than 2	Pregnant	Natural	No	No	No
Miyo	Arda Jila	BMMC-599	Medium	Bovine	Boran	Male	Young	Home grown			Natural	No	No	No
Miyo	Arda Jila	BMMC-600	Medium	Bovine	Boran	Male	Young	Home grown			Natural	No	No	No
Miyo	Arda Jila	BMMC-601	Medium	Bovine	Boran	Female	Adult	Home grown	less than or equal to 2	Pregnant	Natural	No	No	No
Miyo	Arda Jila	BMMC-602	Medium	Bovine	Boran	Female	Young	Home grown	less than or equal to 2	Lactating	Natural	No	No	No
Miyo	Arda Jila	BMMC-603	Medium	Bovine	Boran	Female	Adult	Home grown	Greater than 2	Lactating	Natural	No	No	No
Miyo	Arda Jila	BMMC-604	Medium	Bovine	Boran	Female	Adult	Home grown	Greater than 2	Not Pregnant	Natural	No	No	No
Miyo	Arda Jila	BMMC-605	Medium	Bovine	Boran	Female	Adult	Home grown	Greater than 2	Not Pregnant	Natural	No	No	No
Miyo	Arda Jila	BMMC-606	Medium	Bovine	Boran	Female	Adult	Home grown	Greater than 2	Not Pregnant	Natural	No	No	No
Miyo	Arda Jila	BMMC-607	Medium	Bovine	Boran	Female	Adult	Home grown	Greater than 2	Not Pregnant	Natural	No	No	No
Miyo	Arda Jila	BMMC-608	Medium	Bovine	Boran	Female	Adult	Home grown	Greater than 2	Not Pregnant	Natural	No	No	No
Miyo	Arda Jila	BMMC-609	Medium	Bovine	Boran	Female	Adult	Home grown	Greater than 2	Lactating	Natural	No	No	No
Miyo	Arda Jila	BMMC-610	Medium	Bovine	Boran	Female	Adult	Home grown	less than or equal to 2	Lactating	Natural	No	No	No
Miyo	Arda Jila	BMMC-611	Medium	Bovine	Boran	Male	Young	Home grown			Natural	No	No	No
Miyo	Arda Jila	BMMC-612	Medium	Bovine	Boran	Female	Adult	Home grown	Greater than 2	Lactating	Natural	No	No	No
Miyo	Arda Jila	BMMC-613	Medium	Bovine	Boran	Female	Adult	Home grown	Greater than 2	Not Pregnant	Natural	Yes	No	No
Miyo	Arda Jila	BMMC-614	Medium	Bovine	Boran	Female	Young	Home grown	less than or equal to 2	Lactating	Natural	No	No	No
Miyo	Arda Jila	BMMC-615	Medium	Bovine	Boran	Male	Young	Home grown			Natural	No	No	No
Miyo	Arda Jila	BMMC-616	Medium	Bovine	Boran	Female	Young	Home grown	less than or equal to 2	Pregnant	Natural	No	No	No
Miyo	Arda Jila	BMMC-617	Medium	Bovine	Boran	Female	Adult	Home grown	less than or equal to 2	Pregnant	Natural	No	No	No
Miyo	Arda Jila	BMMC-618	Medium	Bovine	Boran	Male	Young	Home grown			Natural	No	No	No
Miyo	Arda Jila	BMMC-619	Medium	Bovine	Boran	Female	Adult	Home grown	Greater than 2	Not Pregnant	Natural	No	No	No
Miyo	Arda Jila	BMMC-620	Medium	Bovine	Boran	Female	Adult	Home grown	Greater than 2	Lactating	Natural	No	No	No
Miyo	Arda Jila	BMMC-621	Medium	Bovine	Boran	Female	Young	Home grown	less than or equal to 2	Heifer	Natural	No	No	No
Miyo	Rarewardele	BMRC-622	Small holder	Bovine	Boran	Female	Adult	Home grown	Greater than 2	Lactating	Natural	No	No	No
Miyo	Rarewardele	BMRC-623	Small holder	Bovine	Boran	Female	Young	Home grown	less than or equal to 2	Lactating	Natural	No	No	No
Miyo	Rarewardele	BMRC-624	Small holder	Bovine	Boran	Female	Adult	Home grown	Greater than 2	Not Pregnant	Natural	No	No	No
Miyo	Rarewardele	BMRC-625	Small holder	Bovine	Boran	Female	Young	Home grown	less than or equal to 2	Lactating	Natural	No	No	No
Miyo	Rarewardele	BMRC-626	Medium	Bovine	Boran	Female	Adult	Home grown	Greater than 2	Lactating	Natural	No	No	No
Miyo	Rarewardele	BMRC-627	Medium	Bovine	Boran	Female	Young	Home grown	less than or equal to 2	Heifer	Natural	No	No	No
Miyo	Rarewardele	BMRC-628	Medium	Bovine	Boran	Female	Adult	Home grown	Greater than 2	Not Pregnant	Natural	Yes	No	No
Miyo	Rarewardele	BMRC-629	Medium	Bovine	Boran	Female	Adult	Home grown	Greater than 2	Lactating	Natural	No	No	No
Miyo	Rarewardele	BMRC-630	Medium	Bovine	Boran	Female	Adult	Home grown	Greater than 2	Lactating	Natural	Yes	No	No
Miyo	Rarewardele	BMRC-631	Medium	Bovine	Boran	Female	Adult	Home grown	Greater than 2	Lactating	Natural	No	No	No
Miyo	Rarewardele	BMRC-632	Medium	Bovine	Boran	Female	Adult	Home grown	Greater than 2	Lactating	Natural	Yes	No	No
Miyo	Rarewardele	BMRC-633	Medium	Bovine	Boran	Female	Adult	Home grown	Greater than 2	Pregnant	Natural	Yes	No	No
Miyo	Rarewardele	BMRC-634	Medium	Bovine	Boran	Female	Adult	Home grown	less than or equal to 2	Lactating	Natural	No	No	No
Miyo	Rarewardele	BMRC-635	Medium	Bovine	Boran	Female	Adult	Home grown	less than or equal to 2	Lactating	Natural	No	No	No
Miyo	Rarewardele	BMRC-636	Medium	Bovine	Boran	Female	Adult	Home grown	less than or equal to 2	Lactating	Natural	No	No	No
Miyo	Rarewardele	BMRC-637	Medium	Bovine	Boran	Female	Adult	Home grown	less than or equal to 2	Lactating	Natural	No	No	No
Miyo	Rarewardele	BMRC-638	Medium	Bovine	Boran	Female	Adult	Home grown	Greater than 2	Lactating	Natural	No	No	No
Miyo	Rarewardele	BMRC-639	Medium	Bovine	Boran	Female	Adult	Home grown	less than or equal to 2	Lactating	Natural	No	No	No
Miyo	Rarewardele	BMRC-640	Medium	Bovine	Boran	Female	Adult	Home grown	less than or equal to 2	Lactating	Natural	No	No	No
Miyo	Rarewardele	BMRC-641	Medium	Bovine	Boran	Female	Young	Home grown	less than or equal to 2	Lactating	Natural	No	No	No
Miyo	Rarewardele	BMRC-642	Medium	Bovine	Boran	Female	Adult	Home grown	Greater than 2	Not Pregnant	Natural	Yes	No	No
Miyo	Rarewardele	BMRC-643	Medium	Bovine	Boran	Female	Adult	Home grown	Greater than 2	Not Pregnant	Natural	No	No	No
Miyo	Rarewardele	BMRC-644	Medium	Bovine	Boran	Female	Adult	Home grown	Greater than 2	Not Pregnant	Natural	No	No	No
Miyo	Rarewardele	BMRC-645	Medium	Bovine	Boran	Female	Adult	Home grown	Greater than 2	Not Pregnant	Natural	No	No	No
Miyo	Rarewardele	BMRC-646	Medium	Bovine	Boran	Female	Adult	Home grown	Greater than 2	Not Pregnant	Natural	No	No	No
Miyo	Rarewardele	BMRC-647	Medium	Bovine	Boran	Female	Young	Home grown	less than or equal to 2	Lactating	Natural	No	No	No
Miyo	Rarewardele	BMRC-648	Medium	Bovine	Boran	Female	Adult	Home grown	Greater than 2	Not Pregnant	Natural	No	No	No
Miyo	Rarewardele	BMRC-649	Medium	Bovine	Boran	Female	Adult	Home grown	Greater than 2	Lactating	Natural	No	No	No
Miyo	Rarewardele	BMRC-650	Medium	Bovine	Boran	Female	Adult	Home grown	Greater than 2	Lactating	Natural	No	No	No
Miyo	Rarewardele	BMRC-651	Medium	Bovine	Boran	Female	Adult	Home grown	Greater than 2	Not Pregnant	Natural	No	No	No
Miyo	Rarewardele	BMRC-652	Small holder	Bovine	Boran	Female	Adult	Home grown	Greater than 2	Lactating	Natural	No	No	No
Miyo	Rarewardele	BMRC-653	Small holder	Bovine	Boran	Female	Adult	Home grown	Greater than 2	Not Pregnant	Natural	No	No	No
Miyo	Rarewardele	BMRC-654	Small holder	Bovine	Boran	Female	Adult	Home grown	Greater than 2	Not Pregnant	Natural	No	No	No
Miyo	Rarewardele	BMRC-655	Small holder	Bovine	Boran	Female	Adult	Home grown	Greater than 2	Lactating	Natural	Yes	No	No
Miyo	Rarewardele	BMRC-656	Small holder	Bovine	Boran	Female	Adult	Home grown	less than or equal to 2	Lactating	Natural	No	No	No
Miyo	Rarewardele	BMRC-657	Small holder	Bovine	Boran	Female	Adult	Home grown	Greater than 2	Lactating	Natural	Yes	No	No
Miyo	Rarewardele	BMRC-658	Small holder	Bovine	Boran	Female	Adult	Home grown	Greater than 2	Not Pregnant	Natural	Yes	No	No
Miyo	Rarewardele	BMRC-659	Medium	Bovine	Boran	Female	Adult	Home grown	Greater than 2	Lactating	Natural	No	No	No
Miyo	Rarewardele	BMRC-660	Medium	Bovine	Boran	Female	Young	Home grown	less than or equal to 2	Lactating	Natural	No	No	No
Miyo	Rarewardele	BMRC-661	Medium	Bovine	Boran	Female	Adult	Home grown	less than or equal to 2	Lactating	Natural	No	No	No
Miyo	Rarewardele	BMRC-662	Medium	Bovine	Boran	Female	Adult	Home grown	Greater than 2	Lactating	Natural	No	No	No
Miyo	Rarewardele	BMRC-663	Medium	Bovine	Boran	Female	Adult	Home grown	Greater than 2	Lactating	Natural	No	No	No
Miyo	Rarewardele	BMRC-664	Medium	Bovine	Boran	Female	Young	Home grown	less than or equal to 2	Lactating	Natural	No	No	No
Miyo	Rarewardele	BMRC-665	Medium	Bovine	Boran	Female	Adult	Home grown	Greater than 2	Lactating	Natural	No	No	No
Miyo	Rarewardele	BMRC-666	Medium	Bovine	Boran	Female	Adult	Home grown	less than or equal to 2	Lactating	Natural	Yes	No	No
Miyo	Rarewardele	BMRC-667	Medium	Bovine	Boran	Female	Adult	Home grown	less than or equal to 2	Lactating	Natural	No	No	No
Miyo	Rarewardele	BMRC-668	Medium	Bovine	Boran	Female	Adult	Home grown	less than or equal to 2	Lactating	Natural	No	No	No
Miyo	Rarewardele	BMRC-669	Medium	Bovine	Boran	Female	Young	Home grown	less than or equal to 2	Heifer	Natural	No	No	No
Miyo	Rarewardele	BMRC-670	Medium	Bovine	Boran	Female	Young	Home grown	less than or equal to 2	Heifer	Natural	No	No	No
Miyo	Rarewardele	BMRC-671	Medium	Bovine	Boran	Female	Young	Home grown	less than or equal to 2	Heifer	Natural	No	No	No
Miyo	Boku	BMSC-672	Medium	Bovine	Boran	Female	Young	Home grown	less than or equal to 2	Not Pregnant	Natural	No	No	No
Miyo	Boku	BMBC-673	Medium	Bovine	Boran	Female	Adult	Home grown	Greater than 2	Not Pregnant	Natural	No	No	No
Miyo	Boku	BMBC-674	Medium	Bovine	Boran	Female	Adult	Home grown	less than or equal to 2	Not Pregnant	Natural	No	No	No
Miyo	Boku	BMBC-675	Medium	Bovine	Boran	Female	Adult	Home grown	Greater than 2	Not Pregnant	Natural	No	No	No
Miyo	Boku	BMBC-676	Medium	Bovine	Boran	Male	Young	Home grown			Natural	No	No	No
Miyo	Boku	BMBC-677	Medium	Bovine	Boran	Female	Adult	Home grown	Greater than 2	Not Pregnant	Natural	Yes	No	No
Miyo	Boku	BMBC-678	Medium	Bovine	Boran	Female	Adult	Home grown	Greater than 2	Lactating	Natural	No	No	No
Miyo	Boku	BMBC-679	Medium	Bovine	Boran	Female	Adult	Home grown	Greater than 2	Lactating	Natural	No	No	No
Miyo	Boku	BMBC-680	Medium	Bovine	Boran	Female	Adult	Home grown	Greater than 2	Lactating	Natural	No	No	No
Miyo	Boku	BMBC-681	Medium	Bovine	Boran	Male	Young	Home grown			Natural	No	No	No
Miyo	Boku	BMBC-682	Medium	Bovine	Boran	Female	Young	Home grown	less than or equal to 2	Lactating	Natural	No	No	No
Miyo	Boku	BMBC-683	Medium	Bovine	Boran	Female	Young	Home grown	less than or equal to 2	Heifer	Natural	No	No	No
Miyo	Boku	BMBC-684	Medium	Bovine	Boran	Female	Adult	Home grown	Greater than 2	Not Pregnant	Natural	Yes	No	No
Miyo	Boku	BMBC-685	Medium	Bovine	Boran	Female	Young	Home grown	less than or equal to 2	Lactating	Natural	No	No	No
Miyo	Boku	BMBC-686	Medium	Bovine	Boran	Female	Young	Home grown	less than or equal to 2	Heifer	Natural	No	No	No
Miyo	Boku	BMBC-687	Medium	Bovine	Boran	Female	Adult	Home grown	less than or equal to 2	Lactating	Natural	Yes	No	No
Miyo	Boku	BMBC-688	Medium	Bovine	Boran	Female	Young	Home grown	less than or equal to 2	Heifer	Natural	No	No	No
Miyo	Boku	BMBC-689	Medium	Bovine	Boran	Female	Young	Home grown	less than or equal to 2	Not Pregnant	Natural	No	No	No
Miyo	Boku	BMBC-690	Medium	Bovine	Boran	Female	Adult	Home grown	less than or equal to 2	Not Pregnant	Natural	Yes	No	No
Miyo	Boku	BMBC-691	Medium	Bovine	Boran	Female	Young	Home grown	less than or equal to 2	Heifer	Natural	No	No	No
Miyo	Boku	BMBC-692	Medium	Bovine	Boran	Female	Young	Home grown	less than or equal to 2	Heifer	Natural	No	No	No
Miyo	Boku	BMBC-693	Medium	Bovine	Boran	Female	Young	Home grown	less than or equal to 2	Heifer	Natural	No	No	No
Miyo	Boku	BMBC-694	Medium	Bovine	Boran	Female	Young	Home grown	less than or equal to 2	Heifer	Natural	No	No	No
Miyo	Boku	BMBC-695	Medium	Bovine	Boran	Female	Young	Home grown	less than or equal to 2	Heifer	Natural	No	No	No
Miyo	Boku	BMBC-696	Medium	Bovine	Boran	Female	Young	Home grown	less than or equal to 2	Heifer	Natural	No	No	No
Miyo	Chari Turura	BMCXC-697	Medium	Bovine	Boran	Female	Young	Home grown	less than or equal to 2	Lactating	Natural	No	No	No
Miyo	Chari Turura	BMCXC-698	Medium	Bovine	Boran	Female	Young	Home grown	less than or equal to 2	Heifer	Natural	No	No	No
Miyo	Chari Turura	BMCXC-699	Medium	Bovine	Boran	Male	Young	Home grown			Natural	No	No	No
Miyo	Chari Turura	BMCXC-700	Medium	Bovine	Boran	Female	Adult	Home grown	less than or equal to 2	Lactating	Natural	No	No	No
Miyo	Chari Turura	BMCXC-701	Medium	Bovine	Boran	Male	Young	Home grown			Natural	No	No	No
Miyo	Chari Turura	BMCXC-702	Medium	Bovine	Boran	Female	Adult	Home grown	less than or equal to 2	Pregnant	Natural	No	No	No
Miyo	Chari Turura	BMCXC-703	Medium	Bovine	Boran	Female	Young	Home grown	less than or equal to 2	Heifer	Natural	No	No	No
Miyo	Chari Turura	BMCXC-704	Medium	Bovine	Boran	Female	Adult	Home grown	Greater than 2	Not Pregnant	Natural	No	No	No
Miyo	Chari Turura	BMCXC-705	Medium	Bovine	Boran	Male	Young	Home grown			Natural	No	No	No
Miyo	Chari Turura	BMCXC-706	Medium	Bovine	Boran	Female	Young	Home grown	less than or equal to 2	Lactating	Natural	No	No	No
Miyo	Chari Turura	BMCXC-707	Medium	Bovine	Boran	Female	Adult	Home grown	Greater than 2	Lactating	Natural	No	No	No
Miyo	Chari Turura	BMCXC-708	Medium	Bovine	Boran	Female	Young	Home grown	less than or equal to 2	Lactating	Natural	No	No	No
Miyo	Chari Turura	BMCXC-709	Medium	Bovine	Boran	Female	Young	Home grown	less than or equal to 2	Lactating	Natural	No	No	No
Miyo	Chari Turura	BMCXC-710	Medium	Bovine	Boran	Male	Young	Home grown			Natural	No	No	No
Miyo	Chari Turura	BMCXC-711	Medium	Bovine	Boran	Male	Young	Home grown			Natural	No	No	No
Miyo	Chari Turura	BMCXC-712	Medium	Bovine	Boran	Female	Young	Home grown	less than or equal to 2	Heifer	Natural	No	No	No
Miyo	Chari Turura	BMCXC-713	Medium	Bovine	Boran	Female	Adult	Home grown	Greater than 2	Lactating	Natural	No	No	No
Miyo	Chari Turura	BMCXC-714	Medium	Bovine	Boran	Female	Young	Home grown	less than or equal to 2	Heifer	Natural	No	No	No
Miyo	Chari Turura	BMCXC-715	Medium	Bovine	Boran	Female	Young	Home grown	less than or equal to 2	Heifer	Natural	No	No	No
Miyo	Chari Turura	BMCXC-716	Medium	Bovine	Boran	Female	Adult	Home grown	less than or equal to 2	Pregnant	Natural	No	No	No
Miyo	Chari Turura	BMCXC-717	Medium	Bovine	Boran	Female	Adult	Home grown	less than or equal to 2	Pregnant	Natural	No	No	No
Miyo	Chari Turura	BMCXC-718	Small holder	Bovine	Boran	Female	Adult	Home grown	Greater than 2	Lactating	Natural	Yes	No	No
Miyo	Chari Turura	BMCXC-719	Small holder	Bovine	Boran	Female	Adult	Home grown	Greater than 2	Lactating	Natural	No	No	No
Miyo	Chari Turura	BMCXC-720	Small holder	Bovine	Boran	Male	Young	Home grown			Natural	No	No	No
Miyo	Chari Turura	BMCXC-721	Small holder	Bovine	Boran	Female	Young	Home grown	less than or equal to 2	Not Pregnant	Natural	No	No	No
Miyo	Chari Turura	BMCXC-722	Small holder	Bovine	Boran	Female	Adult	Home grown	Greater than 2	Not Pregnant	Natural	No	No	No
Miyo	Chari Turura	BMCXC-723	Small holder	Bovine	Boran	Female	Young	Home grown	less than or equal to 2	Heifer	Natural	No	No	No
Miyo	Chari Turura	BMCXC-724	Small holder	Bovine	Boran	Female	Young	Home grown	less than or equal to 2	Heifer	Natural	No	No	No
Miyo	Chari Turura	BMCXC-725	Small holder	Bovine	Boran	Female	Young	Home grown	less than or equal to 2	Pregnant	Natural	No	No	No
Miyo	Chari Turura	BMCXC-726	Small holder	Bovine	Boran	Female	Young	Home grown	less than or equal to 2	Heifer	Natural	No	No	No
Miyo	Chari Turura	BMCXC-727	Small holder	Bovine	Boran	Female	Adult	Home grown	less than or equal to 2	Lactating	Natural	No	No	No
Miyo	Chari Turura	BMCXC-728	Small holder	Bovine	Boran	Female	Young	Home grown	less than or equal to 2	Lactating	Natural	No	No	No
Miyo	Chari Turura	BMCXC-729	Small holder	Bovine	Boran	Female	Adult	Home grown	Greater than 2	Lactating	Natural	No	No	No
Miyo	Chari Turura	BMCXC-730	Small holder	Bovine	Boran	Female	Young	Home grown	less than or equal to 2	Lactating	Natural	No	No	No
Miyo	Chari Turura	BMCXC-731	Small holder	Bovine	Boran	Female	Adult	Home grown	Greater than 2	Lactating	Natural	No	No	No
Miyo	Chari Turura	BMCXC-732	Small holder	Bovine	Boran	Female	Adult	Home grown	Greater than 2	Lactating	Natural	No	No	No
Miyo	Chari Turura	BMCXC-733	Small holder	Bovine	Boran	Female	Adult	Home grown	Greater than 2	Lactating	Natural	No	No	No
Miyo	Chari Turura	BMCXC-734	Small holder	Bovine	Boran	Female	Adult	Home grown	less than or equal to 2	Lactating	Natural	No	No	No
Miyo	Chari Turura	BMCXC-735	Small holder	Bovine	Boran	Female	Adult	Home grown	less than or equal to 2	Lactating	Natural	No	No	No
Miyo	Chari Turura	BMCXC-736	Small holder	Bovine	Boran	Female	Adult	Home grown	Greater than 2	Lactating	Natural	No	No	No
Miyo	Chari Turura	BMCXC-737	Small holder	Bovine	Boran	Female	Young	Home grown	less than or equal to 2	Lactating	Natural	No	No	No
Miyo	Chari Turura	BMCXC-738	Medium	Bovine	Boran	Female	Adult	Home grown	Greater than 2	Lactating	Natural	No	No	No
Miyo	Chari Turura	BMCXC-739	Medium	Bovine	Boran	Female	Young	Home grown	less than or equal to 2	Lactating	Natural	No	No	No
Miyo	Chari Turura	BMCXC-740	Medium	Bovine	Boran	Female	Adult	Home grown	Greater than 2	Lactating	Natural	No	No	No
Miyo	Chari Turura	BMCXC-741	Medium	Bovine	Boran	Female	Adult	Home grown	Greater than 2	Lactating	Natural	No	No	No
Miyo	Chari Turura	BMCXC-742	Medium	Bovine	Boran	Female	Adult	Home grown	Greater than 2	Lactating	Natural	No	No	No
Miyo	Chari Turura	BMCXC-743	Medium	Bovine	Boran	Female	Adult	Home grown	less than or equal to 2	Lactating	Natural	No	No	No
Miyo	Chari Turura	BMCXC-744	Medium	Bovine	Boran	Female	Young	Home grown	less than or equal to 2	Pregnant	Natural	No	No	No
Miyo	Chari Turura	BMCXC-745	Medium	Bovine	Boran	Female	Adult	Home grown	Greater than 2	Lactating	Natural	No	No	No
Miyo	Chari Turura	BMCXC-746	Medium	Bovine	Boran	Female	Adult	Home grown	Greater than 2	Lactating	Natural	No	No	No
Miyo	Chari Turura	BMCXC-747	Medium	Bovine	Boran	Female	Adult	Home grown	less than or equal to 2	Lactating	Natural	No	No	No
Miyo	Chari Turura	BMCXC-748	Medium	Bovine	Boran	Female	Adult	Home grown	Greater than 2	Lactating	Natural	No	No	No
Miyo	Chari Turura	BMCXC-749	Medium	Bovine	Boran	Female	Young	Home grown	less than or equal to 2	Lactating	Natural	No	No	No
Miyo	Chari Turura	BMCXC-750	Medium	Bovine	Boran	Female	Young	Home grown	less than or equal to 2	Pregnant	Natural	No	No	No
