# Supplementary material for: Brucellosis in ruminants and pastoralists in Borena, Southern Ethiopia
Source: PLoS Negl Trop Dis. 2020 Jul 24;14(7):e0008461. doi: 10.1371/journal.pntd.0008461 (PMC7406081; doi:10.1371/journal.pntd.0008461)
Supplement: S2 Dataset — (xlsx). (XLSX) [file pntd.0008461.s004.xlsx]

## Sheet: Sheet1
District	Village	Animal ID	Herd size	Species	Sex	Age in yrs	Origin (O,P)	Parity	Physiological status	Breeding strategy	Hx of Abortion	RBT	C-ELISA
Gomole	Dhadacha Qufa	BGS-001	Smallholder	Caprine	Female	Young	Own stock	Greater than 2	Lactating	Natural	No	No	No
Gomole	Dhadacha Qufa	BGS-002	Smallholder	Caprine	Female	Adult	Own stock	Greater than 2	Lactating	Natural	No	No	No
Gomole	Dhadacha Qufa	BGS-003	Smallholder	Ovine	Female	Adult	Own stock	Greater than 2	Pregnant	Natural	No	No	No
Gomole	Dhadacha Qufa	BGS-004	Smallholder	Caprine	Male	Adult	Own stock			Natural	No	No	No
Gomole	Dhadacha Qufa	BGS-005	Smallholder	Caprine	Female	Young	Own stock	Less than 2	Lactating	Natural	No	No	No
Gomole	Dhadacha Qufa	BGS-006	Smallholder	Caprine	Female	Young	Own stock	Greater than 2	Lactating	Natural	No	No	No
Gomole	Dhadacha Qufa	BGS-007	Smallholder	Caprine	Female	Young	Own stock	Greater than 2	Lactating	Natural	No	No	No
Gomole	Dhadacha Qufa	BGS-008	Smallholder	Ovine	Female	Adult	Own stock	Greater than 2	Lactating	Natural	No	No	No
Gomole	Dhadacha Qufa	BGS-009	Smallholder	Caprine	Female	Young	Own stock	Less than 2	Weaner	Natural	No	No	No
Gomole	Dhadacha Qufa	BGS-010	Smallholder	Caprine	Female	Young	Own stock	Less than 2	Pregnant	Natural	No	No	No
Gomole	Dhadacha Qufa	BGS-011	Smallholder	Caprine	Female	Young	Own stock	Less than 2	Weaner	Natural	No	No	No
Gomole	Dhadacha Qufa	BGS-012	Smallholder	Caprine	Female	Young	Own stock	Less than 2	Lactating	Natural	No	No	No
Gomole	Dhadacha Qufa	BGS-013	Smallholder	Caprine	Female	Adult	Own stock	Greater than 2	Lactating	Natural	No	No	No
Gomole	Dhadacha Qufa	BGS-014	Smallholder	Caprine	Female	Young	Own stock	Less than 2	Lactating	Natural	No	No	No
Gomole	Dhadacha Qufa	BGS-015	Smallholder	Ovine	Female	Young	Own stock	Less than 2	Pregnant	Natural	No	No	No
Gomole	Dhadacha Qufa	BGS-016	Smallholder	Caprine	Female	Adult	Own stock	Greater than 2	Lactating	Natural	No	No	No
Gomole	Dhadacha Qufa	BGS-017	Smallholder	Caprine	Female	Adult	Own stock	Greater than 2	Pregnant	Natural	No	No	No
Gomole	Dhadacha Qufa	BGS-018	Smallholder	Caprine	Female	Adult	Own stock	Greater than 2	Lactating	Natural	No	No	No
Gomole	Dhadacha Qufa	BGS-019	Smallholder	Caprine	Female	Adult	Own stock	Greater than 2	Lactating	Natural	No	No	No
Gomole	Dhadacha Qufa	BGS-020	Smallholder	Caprine	Female	Adult	Own stock	Greater than 2	Pregnant	Natural	No	No	No
Gomole	Dhadacha Qufa	BGS-021	Smallholder	Caprine	Female	Adult	Own stock	Greater than 2	Lactating	Natural	No	No	No
Gomole	Dhadacha Qufa	BGS-022	Smallholder	Caprine	Female	Adult	Own stock	Less than 2	Pregnant	Natural	Yes	No	No
Gomole	Dhadacha Qufa	BGS-023	Smallholder	Caprine	Female	Young	Own stock	Less than 2	Pregnant	Natural	No	No	No
Gomole	Dhadacha Qufa	BGS-024	Smallholder	Caprine	Female	Adult	Own stock	Greater than 2	Pregnant	Natural	No	No	No
Gomole	Dhadacha Qufa	BGS-025	Smallholder	Ovine	Male	Adult	Own stock			Natural	No	No	No
Gomole	Dhadacha Qufa	BGS-026	Smallholder	Caprine	Female	Young	Own stock	Less than 2	Pregnant	Natural	No	No	No
Gomole	Dhadacha Qufa	BGS-027	Smallholder	Caprine	Female	Adult	Own stock	Greater than 2	Pregnant	Natural	No	No	No
Gomole	Dhadacha Qufa	BGS-028	Smallholder	Caprine	Female	Adult	Own stock	Greater than 2	Pregnant	Natural	No	No	No
Gomole	Dhadacha Qufa	BGS-029	Smallholder	Caprine	Female	Adult	Own stock	Greater than 2	Lactating	Natural	No	No	No
Gomole	Dhadacha Qufa	BGS-030	Smallholder	Ovine	Female	Young	Own stock	Less than 2	Weaner	Natural	No	No	No
Gomole	Dhadacha Qufa	BGS-031	Smallholder	Ovine	Female	Adult	Own stock	Greater than 2	Lactating	Natural	No	No	No
Gomole	Harbore	BGHS-033	Smallholder	Ovine	Female	Adult	Own stock	Greater than 2	Not pregnant	Natural	No	No	No
Gomole	Harbore	BGHS-034	Smallholder	Ovine	Female	Adult	Own stock	Greater than 2	Not pregnant	Natural	No	No	No
Gomole	Harbore	BGHS-035	Smallholder	Caprine	Female	Young	Own stock	Less than 2	Not pregnant	Natural	No	No	No
Gomole	Harbore	BGHS-036	Smallholder	Caprine	Female	Young	Own stock	Less than 2	Weaner	Natural	No	No	No
Gomole	Harbore	BGHS-037	Smallholder	Ovine	Female	Young	Own stock	Less than 2	Weaner	Natural	No	No	No
Gomole	Harbore	BGHS-038	Smallholder	Ovine	Female	Young	Own stock	Less than 2	Not pregnant	Natural	No	No	No
Gomole	Harbore	BGHS-039	Smallholder	Ovine	Female	Adult	Own stock	Greater than 2	Lactating	Natural	No	No	No
Gomole	Harbore	BGHS-040	Smallholder	Ovine	Female	Adult	Own stock	Greater than 2	Lactating	Natural	No	No	No
Gomole	Harbore	BGHS-041	Smallholder	Ovine	Male	Young	Own stock			Natural	No	No	No
Gomole	Harbore	BGHS-042	Smallholder	Ovine	Female	Adult	Own stock	Greater than 2	Lactating	Natural	No	No	No
Gomole	Harbore	BGHS-043	Smallholder	Ovine	Female	Young	Own stock	Less than 2	Weaner	Natural	No	No	No
Gomole	Harbore	BGHS-044	Smallholder	Caprine	Female	Adult	Own stock	Greater than 2	Pregnant	Natural	No	No	No
Gomole	Harbore	BGHS-045	Smallholder	Caprine	Female	Adult	Own stock	Greater than 2	Lactating	Natural	No	No	No
Gomole	Harbore	BGHS-046	Smallholder	Caprine	Female	Adult	Own stock	Greater than 2	Pregnant	Natural	No	No	No
Gomole	Harbore	BGHS-047	Smallholder	Caprine	Female	Young	Own stock	Greater than 2	Pregnant	Natural	No	No	No
Gomole	Harbore	BGHS-048	Smallholder	Caprine	Female	Adult	Own stock	Less than 2	Pregnant	Natural	No	No	No
Gomole	Harbore	BGHS-049	Smallholder	Caprine	Female	Adult	Own stock	Greater than 2	Pregnant	Natural	No	No	No
Gomole	Harbore	BGHS-050	Smallholder	Caprine	Female	Young	Own stock	Less than 2	Weaner	Natural	No	No	No
Gomole	Harbore	BGHS-051	Smallholder	Caprine	Female	Adult	Own stock	Greater than 2	Lactating	Natural	No	No	No
Gomole	Harbore	BGHS-052	Smallholder	Caprine	Male	Young	Own stock			Natural	No	No	No
Gomole	Harbore	BGHS-053	Smallholder	Ovine	Male	Young	Own stock			Natural	No	No	No
Gomole	Harbore	BGHS-054	Smallholder	Ovine	Female	Young	Own stock	Less than 2	Lactating	Natural	No	No	No
Gomole	Harbore	BGHS-055	Smallholder	Caprine	Female	Adult	Own stock	Greater than 2	Pregnant	Natural	No	No	No
Gomole	Harbore	BGHS-056	Smallholder	Caprine	Female	Adult	Own stock	Greater than 2	Lactating	Natural	No	No	No
Gomole	Harbore	BGHS-057	Smallholder	Caprine	Female	Adult	Own stock	Greater than 2	Lactating	Natural	Yes	No	No
Gomole	Harbore	BGHS-058	Smallholder	Caprine	Female	Adult	Own stock	Greater than 2	Pregnant	Natural	Yes	No	No
Gomole	Harbore	BGHS-059	Smallholder	Caprine	Female	Adult	Own stock	Greater than 2	Not pregnant	Natural	No	No	No
Gomole	Harbore	BGHS-060	Smallholder	Caprine	Female	Adult	Own stock	Greater than 2	Not pregnant	Natural	Yes	No	No
Gomole	Harbore	BGHS-061	Smallholder	Caprine	Female	Adult	Own stock	Greater than 2	Pregnant	Natural	No	No	No
Gomole	Harbore	BGHS-062	Smallholder	Caprine	Female	Adult	Own stock	Greater than 2	Pregnant	Natural	Yes	No	No
Gomole	Harbore	BGHS-063	Smallholder	Caprine	Female	Adult	Own stock	Greater than 2	Lactating	Natural	No	No	No
Gomole	Harbore	BGHS-064	Smallholder	Caprine	Female	Adult	Own stock	Greater than 2	Lactating	Natural	No	No	No
Gomole	Dase Gora	BGDGS-065	Large	Caprine	Male	Young	Own stock			Natural	No	No	No
Gomole	Dase Gora	BGDGS-066	Large	Caprine	Female	Young	Own stock	Less than 2	Weaner	Natural	No	No	No
Gomole	Dase Gora	BGDGS-067	Large	Ovine	Female	Adult	Own stock	Greater than 2	Not pregnant	Natural	No	No	No
Gomole	Dase Gora	BGDGS-068	Large	Caprine	Female	Young	Own stock	Greater than 2	Pregnant	Natural	No	No	No
Gomole	Dase Gora	BGDGS-069	Large	Ovine	Female	Young	Own stock	Less than 2	Weaner	Natural	No	No	No
Gomole	Dase Gora	BGDGS-070	Large	Caprine	Female	Adult	Own stock	Greater than 2	Pregnant	Natural	Yes	No	No
Gomole	Dase Gora	BGDGS-071	Large	Caprine	Female	Young	Own stock	Less than 2	Pregnant	Natural	Yes	No	No
Gomole	Dase Gora	BGDGS-072	Large	Caprine	Female	Young	Own stock	Less than 2	Pregnant	Natural	No	No	No
Gomole	Dase Gora	BGDGS-073	Large	Caprine	Female	Young	Own stock	Less than 2	Pregnant	Natural	No	No	No
Gomole	Dase Gora	BGDGS-074	Large	Caprine	Female	Adult	Own stock	Greater than 2	Pregnant	Natural	No	No	No
Gomole	Dase Gora	BGDGS-075	Large	Caprine	Female	Young	Own stock	Less than 2	Pregnant	Natural	Yes	No	No
Gomole	Dase Gora	BGDGS-076	Large	Caprine	Male	Young	Own stock			Natural	No	No	No
Gomole	Dase Gora	BGDGS-077	Large	Ovine	Female	Young	Own stock	Greater than 2	Pregnant	Natural	Yes	No	No
Gomole	Dase Gora	BGDGS-078	Large	Ovine	Female	Adult	Own stock	Greater than 2	Lactating	Natural	No	No	No
Gomole	Dase Gora	BGDGS-079	Large	Ovine	Female	Young	Own stock	Greater than 2	Lactating	Natural	No	No	No
Gomole	Dase Gora	BGDGS-080	Large	Ovine	Female	Adult	Own stock	Greater than 2	Pregnant	Natural	No	No	No
Gomole	Dase Gora	BGDGS-081	Large	Ovine	Female	Young	Own stock	Less than 2	Weaner	Natural	No	No	No
Gomole	Dase Gora	BGDGS-082	Large	Caprine	Female	Young	Own stock	Greater than 2	Pregnant	Natural	No	No	No
Gomole	Dase Gora	BGDGS-083	Smallholder	Caprine	Female	Young	Own stock	Less than 2	Pregnant	Natural	No	No	No
Gomole	Dase Gora	BGDGS-084	Smallholder	Caprine	Female	Adult	Own stock	Greater than 2	Pregnant	Natural	Yes	No	No
Gomole	Dase Gora	BGDGS-085	Smallholder	Caprine	Female	Adult	Own stock	Greater than 2	Lactating	Natural	No	No	No
Gomole	Dase Gora	BGDGS-086	Smallholder	Ovine	Female	Young	Own stock	Less than 2	Pregnant	Natural	No	No	No
Gomole	Dase Gora	BGDGS-087	Smallholder	Caprine	Female	Young	Own stock	Greater than 2	Pregnant	Natural	No	No	No
Gomole	Dase Gora	BGDGS-088	Smallholder	Ovine	Female	Young	Own stock	Less than 2	Weaner	Natural	No	No	No
Gomole	Dase Gora	BGDGS-089	Smallholder	Ovine	Male	Young	Own stock			Natural	No	No	No
Gomole	Dase Gora	BGDGS-090	Smallholder	Caprine	Female	Young	Own stock	Less than 2	Pregnant	Natural	Yes	No	No
Gomole	Dase Gora	BGDGS-091	Smallholder	Caprine	Female	Young	Own stock	Less than 2	Weaner	Natural	No	No	No
Gomole	Dase Gora	BGDGS-092	Smallholder	Caprine	Female	Adult	Own stock	Greater than 2	Pregnant	Natural	No	No	No
Gomole	Dase Gora	BGDGS-093	Smallholder	Caprine	Female	Young	Own stock	Less than 2	Lactating	Natural	No	No	No
Gomole	Dase Gora	BGDGS-096	Smallholder	Caprine	Female	Adult	Own stock	Greater than 2	Pregnant	Natural	No	No	No
Gomole	Dase Gora	BGDGS-097	Smallholder	Caprine	Female	Adult	Own stock	Greater than 2	Pregnant	Natural	No	No	No
Gomole	Dase Gora	BGDGS-098	Smallholder	Ovine	Female	Adult	Own stock	Greater than 2	Pregnant	Natural	No	No	No
Gomole	Dase Gora	BGDGS-099	Smallholder	Ovine	Female	Young	Own stock	Less than 2	Pregnant	Natural	No	No	No
Gomole	Dase Gora	BGDGS-100	Smallholder	Ovine	Female	Adult	Own stock	Greater than 2	Pregnant	Natural	No	No	No
Gomole	Bildim	BGBS-101	Smallholder	Caprine	Female	Young	Own stock	Less than 2	Weaner	Natural	No	No	No
Gomole	Bildim	BGBS-102	Smallholder	Caprine	Female	Young	Own stock	Less than 2	Pregnant	Natural	No	No	No
Gomole	Bildim	BGBS-103	Smallholder	Caprine	Female	Young	Purchased	Less than 2	Pregnant	Natural	No	No	No
Gomole	Bildim	BGBS-104	Smallholder	Caprine	Female	Adult	Purchased	Greater than 2	Lactating	Natural	No	No	No
Gomole	Bildim	BGBS-105	Smallholder	Caprine	Female	Adult	Purchased	Greater than 2	Lactating	Natural	No	No	No
Gomole	Bildim	BGBS-106	Smallholder	Ovine	Female	Young	Purchased	Less than 2	Pregnant	Natural	No	No	No
Gomole	Bildim	BGBS-107	Smallholder	Caprine	Female	Young	Own stock	Less than 2	Lactating	Natural	No	No	No
Gomole	Bildim	BGBS-108	Smallholder	Ovine	Female	Adult	Own stock	Greater than 2	Lactating	Natural	No	No	No
Gomole	Bildim	BGBS-109	Smallholder	Ovine	Female	Young	Own stock	Less than 2	Weaner	Natural	No	No	No
Gomole	Bildim	BGBS-110	Smallholder	Caprine	Female	Adult	Own stock	Greater than 2	Pregnant	Natural	Yes	No	No
Gomole	Bildim	BGBS-111	Smallholder	Caprine	Female	Adult	Own stock	Greater than 2	Lactating	Natural	No	No	No
Gomole	Bildim	BGBS-112	Smallholder	Caprine	Female	Adult	Own stock	Greater than 2	Pregnant	Natural	No	No	No
Gomole	Bildim	BGBS-113	Smallholder	Caprine	Female	Young	Own stock	Less than 2	Weaner	Natural	No	No	No
Gomole	Bildim	BGBS-114	Smallholder	Caprine	Female	Adult	Own stock	Greater than 2	Pregnant	Natural	No	No	No
Gomole	Bildim	BGBS-115	Smallholder	Caprine	Female	Adult	Own stock	Greater than 2	Pregnant	Natural	No	No	No
Gomole	Bildim	BGBS-116	Smallholder	Caprine	Female	Adult	Own stock	Greater than 2	Pregnant	Natural	No	No	No
Gomole	Bildim	BGBS-117	Smallholder	Caprine	Male	Young	Own stock			Natural	No	No	No
Gomole	Bildim	BGBS-118	Smallholder	Ovine	Female	Adult	Own stock	Greater than 2	Lactating	Natural	No	No	No
Gomole	Bildim	BGBS-119	Smallholder	Caprine	Female	Adult	Purchased	Greater than 2	Pregnant	Natural	No	No	No
Gomole	Bildim	BGBS-120	Smallholder	Caprine	Female	Adult	Own stock	Greater than 2	Pregnant	Natural	No	No	No
Gomole	Bildim	BGBS-121	Smallholder	Caprine	Female	Adult	Purchased	Greater than 2	Lactating	Natural	Yes	No	No
Gomole	Bildim	BGBS-122	Smallholder	Caprine	Female	Adult	Own stock	Less than 2	Lactating	Natural	No	No	No
Gomole	Bildim	BGBS-123	Smallholder	Caprine	Female	Young	Own stock	Less than 2	Weaner	Natural	No	No	No
Gomole	Bildim	BGBS-124	Smallholder	Caprine	Female	Adult	Purchased	Less than 2	Lactating	Natural	No	No	No
Gomole	Bildim	BGBS-125	Smallholder	Caprine	Female	Adult	Own stock	Greater than 2	Lactating	Natural	No	No	No
Gomole	Bildim	BGBS-126	Smallholder	Caprine	Female	Young	Own stock	Less than 2	Lactating	Natural	Yes	No	No
Gomole	Bildim	BGBS-127	Smallholder	Caprine	Male	Young	Own stock			Natural	No	No	No
Gomole	Bildim	BGBS-128	Smallholder	Ovine	Female	Adult	Purchased	Greater than 2	Pregnant	Natural	No	No	No
Gomole	Bildim	BGBS-129	Smallholder	Ovine	Male	Young	Own stock			Natural	No	No	No
Gomole	Bildim	BGBS-130	Smallholder	Caprine	Female	Adult	Own stock	Greater than 2	Pregnant	Natural	No	No	No
Gomole	Bildim	BGBS-131	Smallholder	Caprine	Female	Adult	Purchased	Greater than 2	Lactating	Natural	No	No	No
Gomole	Bildim	BGBS-132	Smallholder	Ovine	Female	Adult	Purchased	Greater than 2	Pregnant	Natural	No	No	No
Gomole	Haro Bake	BGHBS-133	Smallholder	Caprine	Female	Adult	Own stock	Greater than 2	Pregnant	Natural	No	No	No
Gomole	Haro Bake	BGHBS-134	Smallholder	Caprine	Female	Young	Own stock	Less than 2	Lactating	Natural	No	No	No
Gomole	Haro Bake	BGHBS-135	Smallholder	Caprine	Female	Young	Own stock	Less than 2	Pregnant	Natural	No	No	No
Gomole	Haro Bake	BGHBS-136	Smallholder	Caprine	Female	Young	Own stock	Less than 2	Pregnant	Natural	No	No	No
Gomole	Haro Bake	BGHBS-137	Smallholder	Caprine	Female	Young	Own stock	Less than 2	Pregnant	Natural	No	Yes	No
Gomole	Haro Bake	BGHBS-138	Smallholder	Caprine	Female	Young	Own stock	Less than 2	Pregnant	Natural	No	No	No
Gomole	Haro Bake	BGHBS-139	Smallholder	Caprine	Female	Adult	Own stock	Greater than 2	Pregnant	Natural	Yes	No	No
Gomole	Haro Bake	BGHBS-140	Smallholder	Caprine	Female	Adult	Own stock	Greater than 2	Pregnant	Natural	No	No	No
Gomole	Haro Bake	BGHBS-141	Smallholder	Caprine	Female	Young	Own stock	Less than 2	Pregnant	Natural	No	No	No
Gomole	Haro Bake	BGHBS-142	Large	Caprine	Female	Adult	Own stock	Greater than 2	Pregnant	Natural	No	No	No
Gomole	Haro Bake	BGHBS-143	Large	Caprine	Female	Adult	Own stock	Less than 2	Pregnant	Natural	Yes	No	No
Gomole	Haro Bake	BGHBS-144	Large	Caprine	Female	Adult	Own stock	Greater than 2	Pregnant	Natural	Yes	No	No
Gomole	Haro Bake	BGHBS-145	Large	Caprine	Female	Adult	Own stock	Greater than 2	Lactating	Natural	No	No	No
Gomole	Haro Bake	BGHBS-146	Large	Caprine	Female	Adult	Own stock	Greater than 2	Lactating	Natural	No	No	No
Gomole	Haro Bake	BGHBS-147	Large	Caprine	Female	Adult	Own stock	Greater than 2	Lactating	Natural	No	No	No
Gomole	Haro Bake	BGHBS-148	Large	Caprine	Female	Adult	Own stock	Greater than 2	Lactating	Natural	No	No	No
Gomole	Haro Bake	BGHBS-149	Large	Caprine	Female	Adult	Own stock	Greater than 2	Lactating	Natural	No	Yes	Yes
Gomole	Haro Bake	BGHBS-150	Large	Caprine	Female	Adult	Own stock	Greater than 2	Lactating	Natural	No	No	No
Gomole	Haro Bake	BGHBS-151	Large	Caprine	Female	Adult	Own stock	Greater than 2	Not pregnant	Natural	Yes	No	No
Gomole	Haro Bake	BGHBS-152	Large	Caprine	Female	Adult	Own stock	Greater than 2	Not pregnant	Natural	Yes	No	No
Gomole	Haro Bake	BGHBS-153	Large	Caprine	Female	Adult	Own stock	Greater than 2	Not pregnant	Natural	Yes	No	No
Gomole	Haro Bake	BGHBS-154	Large	Caprine	Female	Adult	Own stock	Greater than 2	Not pregnant	Natural	Yes	No	No
Gomole	Haro Bake	BGHBS-155	Large	Caprine	Female	Adult	Own stock	Greater than 2	Lactating	Natural	Yes	No	No
Gomole	Haro Bake	BGHBS-156	Large	Caprine	Female	Adult	Own stock	Greater than 2	Pregnant	Natural	Yes	No	No
Gomole	Haro Bake	BGHBS-157	Large	Caprine	Female	Adult	Own stock	Greater than 2	Not pregnant	Natural	Yes	No	No
Gomole	Haro Bake	BGHBS-158	Large	Caprine	Female	Adult	Own stock	Greater than 2	Not pregnant	Natural	Yes	No	No
Gomole	Haro Bake	BGHBS-159	Large	Caprine	Female	Adult	Own stock	Greater than 2	Lactating	Natural	Yes	No	No
Gomole	Haro Bake	BGHBS-160	Large	Caprine	Female	Adult	Own stock	Greater than 2	Lactating	Natural	Yes	No	No
Gomole	Haro Bake	BGHBS-161	Large	Caprine	Female	Adult	Own stock	Greater than 2	Not pregnant	Natural	Yes	No	No
Gomole	Haro Bake	BGHBS-162	Smallholder	Caprine	Female	Adult	Own stock	Greater than 2	Lactating	Natural	Yes	No	No
Gomole	Haro Bake	BGHBS-163	Smallholder	Ovine	Female	Adult	Own stock	Greater than 2	Pregnant	Natural	No	No	No
Gomole	Haro Bake	BGHBS-164	Smallholder	Caprine	Female	Young	Own stock	Less than 2	Weaner	Natural	No	No	No
Gomole	Haro Bake	BGHBS-165	Smallholder	Caprine	Female	Adult	Own stock	Greater than 2	Lactating	Natural	No	No	No
Gomole	Haro Bake	BGHBS-166	Smallholder	Caprine	Female	Adult	Own stock	Greater than 2	Not pregnant	Natural	No	No	No
Gomole	Haro Bake	BGHBS-167	Smallholder	Caprine	Female	Adult	Own stock	Greater than 2	Pregnant	Natural	No	No	No
Gomole	Haro Bake	BGHBS-168	Smallholder	Caprine	Female	Adult	Own stock	Greater than 2	Pregnant	Natural	No	No	No
Gomole	Haro Bake	BGHBS-169	Smallholder	Caprine	Female	Adult	Own stock	Greater than 2	Pregnant	Natural	No	Yes	Yes
Eleweye	Eleweye Golba	BEEGS-170	Smallholder	Caprine	Female	Young	Own stock	Less than 2	Pregnant	Natural	Yes	No	No
Eleweye	Eleweye Golba	BEEGS-171	Smallholder	Ovine	Female	Adult	Own stock	Greater than 2	Not pregnant	Natural	Yes	No	No
Eleweye	Eleweye Golba	BEEGS-172	Smallholder	Caprine	Female	Young	Own stock	Less than 2	Lactating	Natural	No	No	No
Eleweye	Eleweye Golba	BEEGS-173	Smallholder	Ovine	Female	Adult	Own stock	Greater than 2	Lactating	Natural	No	No	No
Eleweye	Eleweye Golba	BEEGS-174	Smallholder	Caprine	Female	Adult	Own stock	Greater than 2	Not pregnant	Natural	Yes	No	No
Eleweye	Eleweye Golba	BEEGS-175	Smallholder	Caprine	Female	Adult	Own stock	Greater than 2	Lactating	Natural	Yes	No	No
Eleweye	Eleweye Golba	BEEGS-176	Smallholder	Ovine	Female	Adult	Own stock	Greater than 2	Lactating	Natural	No	No	No
Eleweye	Eleweye Golba	BEEGS-177	Smallholder	Caprine	Female	Young	Own stock	Less than 2	Lactating	Natural	No	No	No
Eleweye	Eleweye Golba	BEEGS-178	Smallholder	Caprine	Female	Young	Own stock	Less than 2	Lactating	Natural	No	No	No
Eleweye	Eleweye Golba	BEEGS-179	Smallholder	Caprine	Female	Adult	Own stock	Greater than 2	Lactating	Natural	No	No	No
Eleweye	Eleweye Golba	BEEGS-180	Smallholder	Ovine	Female	Adult	Own stock	Greater than 2	Lactating	Natural	Yes	No	No
Eleweye	Eleweye Golba	BEEGS-181	Smallholder	Caprine	Female	Young	Own stock	Less than 2	Lactating	Natural	Yes	No	No
Eleweye	Eleweye Golba	BEEGS-182	Smallholder	Caprine	Female	Adult	Own stock	Greater than 2	Lactating	Natural	Yes	No	No
Eleweye	Eleweye Golba	BEEGS-183	Smallholder	Ovine	Female	Adult	Own stock	Greater than 2	Lactating	Natural	Yes	No	No
Eleweye	Eleweye Golba	BEEGS-184	Smallholder	Ovine	Female	Adult	Own stock	Greater than 2	Lactating	Natural	No	No	No
Eleweye	Eleweye Golba	BEEGS-185	Smallholder	Ovine	Female	Adult	Own stock	Greater than 2	Lactating	Natural	Yes	No	No
Eleweye	Eleweye Golba	BEEGS-186	Smallholder	Ovine	Female	Adult	Own stock	Greater than 2	Lactating	Natural	Yes	No	No
Eleweye	Eleweye Golba	BEEGS-187	Smallholder	Ovine	Female	Young	Own stock	Less than 2	Pregnant	Natural	No	No	No
Eleweye	Eleweye Golba	BEEGS-188	Smallholder	Caprine	Female	Adult	Own stock	Greater than 2	Pregnant	Natural	Yes	No	No
Eleweye	Eleweye Golba	BEEGS-189	Smallholder	Caprine	Female	Adult	Own stock	Greater than 2	Lactating	Natural	Yes	No	No
Eleweye	Eleweye Golba	BEEGS-190	Smallholder	Ovine	Female	Adult	Own stock	Greater than 2	Lactating	Natural	Yes	No	No
Eleweye	Eleweye Golba	BEEGS-191	Smallholder	Ovine	Female	Adult	Own stock	Greater than 2	Pregnant	Natural	No	No	No
Eleweye	Eleweye Golba	BEEGS-192	Smallholder	Caprine	Female	Adult	Own stock	Greater than 2	Lactating	Natural	Yes	No	No
Eleweye	Eleweye Golba	BEEGS-193	Smallholder	Caprine	Female	Young	Own stock	Less than 2	Not pregnant	Natural	Yes	No	No
Eleweye	Eleweye Golba	BEEGS-194	Smallholder	Caprine	Female	Adult	Own stock	Greater than 2	Lactating	Natural	Yes	No	No
Eleweye	Eleweye Golba	BEEGS-195	Smallholder	Caprine	Female	Adult	Own stock	Greater than 2	Lactating	Natural	No	No	No
Eleweye	Eleweye Golba	BEEGS-196	Smallholder	Caprine	Female	Adult	Own stock	Greater than 2	Pregnant	Natural	No	No	No
Eleweye	Eleweye Golba	BEEGS-197	Smallholder	Caprine	Female	Adult	Own stock	Greater than 2	Pregnant	Natural	No	No	No
Eleweye	Eleweye Golba	BEEGS-198	Smallholder	Caprine	Female	Adult	Own stock	Greater than 2	Pregnant	Natural	No	No	No
Eleweye	Eleweye Golba	BEEGS-199	Smallholder	Caprine	Female	Young	Own stock	Less than 2	Lactating	Natural	No	No	No
Eleweye	Eleweye Golba	BEEGS-200	Smallholder	Caprine	Female	Adult	Own stock	Greater than 2	Lactating	Natural	No	No	No
Eleweye	Eleweye Golba	BEEGS-201	Smallholder	Ovine	Female	Young	Own stock	Less than 2	Lactating	Natural	No	No	No
Eleweye	Eleweye Golba	BEEGS-202	Smallholder	Ovine	Female	Young	Own stock	Less than 2	Pregnant	Natural	No	No	No
Eleweye	Eleweye Golba	BEEGS-203	Smallholder	Caprine	Female	Adult	Own stock	Greater than 2	Lactating	Natural	Yes	No	No
Eleweye	Eleweye Magala	BEEMS-204	Large	Caprine	Female	Young	Own stock	Less than 2	Not pregnant	Natural	Yes	No	No
Eleweye	Eleweye Magala	BEEMS-205	Large	Caprine	Female	Young	Own stock	Greater than 2	Lactating	Natural	Yes	No	No
Eleweye	Eleweye Magala	BEEMS-206	Large	Caprine	Female	Adult	Own stock	Greater than 2	Pregnant	Natural	No	No	No
Eleweye	Eleweye Magala	BEEMS-207	Large	Caprine	Female	Adult	Own stock	Greater than 2	Lactating	Natural	Yes	No	No
Eleweye	Eleweye Magala	BEEMS-208	Large	Caprine	Female	Adult	Own stock	Greater than 2	Lactating	Natural	Yes	No	No
Eleweye	Eleweye Magala	BEEMS-209	Large	Caprine	Female	Adult	Own stock	Greater than 2	Lactating	Natural	Yes	No	No
Eleweye	Eleweye Magala	BEEMS-210	Large	Caprine	Female	Adult	Own stock	Greater than 2	Lactating	Natural	Yes	No	No
Eleweye	Eleweye Magala	BEEMS-211	Large	Caprine	Female	Adult	Own stock	Greater than 2	Lactating	Natural	Yes	Yes	Yes
Eleweye	Eleweye Magala	BEEMS-212	Large	Ovine	Female	Adult	Own stock	Greater than 2	Lactating	Natural	No	No	No
Eleweye	Eleweye Magala	BEEMS-213	Large	Ovine	Female	Adult	Own stock	Greater than 2	Lactating	Natural	No	No	No
Eleweye	Eleweye Magala	BEEMS-214	Large	Caprine	Female	Adult	Own stock	Greater than 2	Lactating	Natural	No	No	No
Eleweye	Eleweye Magala	BEEMS-215	Large	Caprine	Female	Adult	Own stock	Greater than 2	Lactating	Natural	No	No	No
Eleweye	Eleweye Magala	BEEMS-216	Large	Caprine	Female	Adult	Own stock	Less than 2	Lactating	Natural	No	No	No
Eleweye	Eleweye Magala	BEEMS-217	Large	Caprine	Female	Adult	Own stock	Greater than 2	Lactating	Natural	No	No	No
Eleweye	Eleweye Magala	BEEMS-218	Large	Caprine	Female	Adult	Own stock	Greater than 2	Lactating	Natural	No	No	No
Eleweye	Eleweye Magala	BEEMS-219	Large	Caprine	Female	Adult	Own stock	Greater than 2	Lactating	Natural	No	No	No
Eleweye	Eleweye Magala	BEEMS-220	Large	Caprine	Female	Adult	Own stock	Greater than 2	Lactating	Natural	No	No	No
Eleweye	Eleweye Magala	BEEMS-221	Smallholder	Caprine	Female	Adult	Own stock	Greater than 2	Lactating	Natural	No	No	No
Eleweye	Eleweye Magala	BEEMS-222	Smallholder	Caprine	Female	Young	Own stock	Less than 2	Pregnant	Natural	Yes	No	No
Eleweye	Eleweye Magala	BEEMS-223	Smallholder	Caprine	Female	Adult	Own stock	Greater than 2	Lactating	Natural	Yes	No	No
Eleweye	Eleweye Magala	BEEMS-224	Smallholder	Caprine	Female	Adult	Own stock	Greater than 2	Lactating	Natural	No	No	No
Eleweye	Eleweye Magala	BEEMS-225	Smallholder	Ovine	Female	Adult	Own stock	Greater than 2	Lactating	Natural	No	No	No
Eleweye	Eleweye Magala	BEEMS-226	Smallholder	Ovine	Female	Young	Own stock	Less than 2	Lactating	Natural	No	No	No
Eleweye	Eleweye Magala	BEEMS-227	Smallholder	Caprine	Female	Adult	Purchased	Greater than 2	Lactating	Natural	No	No	No
Eleweye	Eleweye Magala	BEEMS-228	Smallholder	Caprine	Male	Young	Own stock			Natural	No	No	No
Eleweye	Eleweye Magala	BEEMS-229	Large	Ovine	Female	Adult	Own stock	Greater than 2	Pregnant	Natural	No	No	No
Eleweye	Eleweye Magala	BEEMS-230	Large	Ovine	Female	Adult	Purchased	Less than 2	Lactating	Natural	No	No	No
Eleweye	Eleweye Magala	BEEMS-231	Large	Ovine	Female	Adult	Own stock	Greater than 2	Pregnant	Natural	No	No	No
Eleweye	Eleweye Magala	BEEMS-232	Large	Caprine	Female	Young	Own stock	Less than 2	Lactating	Natural	No	No	No
Eleweye	Eleweye Magala	BEEMS-233	Large	Caprine	Female	Adult	Own stock	Greater than 2	Lactating	Natural	Yes	No	No
Eleweye	Eleweye Magala	BEEMS-234	Large	Ovine	Female	Adult	Own stock	Greater than 2	Not pregnant	Natural	Yes	No	No
Eleweye	Eleweye Magala	BEEMS-235	Large	Caprine	Female	Adult	Own stock	Less than 2	Pregnant	Natural	Yes	No	No
Eleweye	Eleweye Magala	BEEMS-236	Large	Ovine	Female	Young	Own stock	Less than 2	Not pregnant	Natural	No	No	No
Eleweye	Eleweye Magala	BEEMS-237	Large	Ovine	Female	Adult	Own stock	Greater than 2	Lactating	Natural	No	No	No
Eleweye	Eleweye Magala	BEEMS-238	Large	Caprine	Female	Adult	Own stock	Greater than 2	Pregnant	Natural	No	No	No
Eleweye	Eleweye Magala	BEEMS-239	Large	Caprine	Female	Adult	Own stock	Less than 2	Pregnant	Natural	No	No	No
Eleweye	Eleweye Magala	BEEMS-240	Large	Caprine	Female	Young	Own stock	Less than 2	Lactating	Natural	No	No	No
Eleweye	Eleweye Magala	BEEMS-241	Large	Caprine	Female	Adult	Own stock	Greater than 2	Pregnant	Natural	No	No	No
Eleweye	Eleweye Magala	BEEMS-242	Large	Caprine	Female	Adult	Own stock	Greater than 2	Pregnant	Natural	No	No	No
Eleweye	Eleweye Magala	BEEMS-243	Large	Ovine	Female	Adult	Own stock	Greater than 2	Lactating	Natural	No	No	No
Eleweye	Eleweye Magala	BEEMS-244	Large	Caprine	Female	Young	Own stock	Less than 2	Lactating	Natural	No	No	No
Eleweye	Eleweye Magala	BEEMS-245	Large	Ovine	Female	Young	Purchased	Less than 2	Lactating	Natural	No	No	No
Eleweye	Eleweye Magala	BEEMS-246	Large	Caprine	Female	Young	Own stock	Greater than 2	Lactating	Natural	No	No	No
Eleweye	Eleweye Magala	BEEMS-247	Large	Caprine	Female	Adult	Own stock	Greater than 2	Not pregnant	Natural	Yes	Yes	Yes
Eleweye	Eleweye Magala	BEEMS-248	Large	Caprine	Female	Adult	Own stock	Greater than 2	Lactating	Natural	Yes	No	No
Eleweye	Eleweye Magala	BEEMS-249	Large	Caprine	Female	Adult	Own stock	Greater than 2	Lactating	Natural	Yes	No	No
Eleweye	Eleweye Magala	BEEMS-250	Large	Ovine	Female	Adult	Own stock	Greater than 2	Pregnant	Natural	No	Yes	Yes
Eleweye	Eleweye Magala	BEEMS-251	Large	Ovine	Female	Adult	Own stock	Greater than 2	Lactating	Natural	No	No	No
Eleweye	Sabba	BESS-252	Smallholder	Caprine	Female	Adult	Own stock	Greater than 2	Lactating	Natural	No	No	No
Eleweye	Sabba	BESS-253	Smallholder	Ovine	Female	Adult	Own stock	Greater than 2	Pregnant	Natural	Yes	No	No
Eleweye	Sabba	BESS-254	Smallholder	Caprine	Female	Adult	Own stock	Greater than 2	Lactating	Natural	Yes	No	No
Eleweye	Sabba	BESS-255	Smallholder	Caprine	Female	Young	Own stock	Less than 2	Lactating	Natural	Yes	No	No
Eleweye	Sabba	BESS-256	Smallholder	Caprine	Female	Adult	Own stock	Greater than 2	Lactating	Natural	No	No	No
Eleweye	Sabba	BESS-257	Smallholder	Caprine	Female	Adult	Purchased	Greater than 2	Lactating	Natural	No	No	No
Eleweye	Sabba	BESS-258	Smallholder	Caprine	Female	Adult	Own stock	Greater than 2	Lactating	Natural	Yes	No	No
Eleweye	Sabba	BESS-259	Smallholder	Caprine	Female	Young	Own stock	Greater than 2	Lactating	Natural	No	No	No
Eleweye	Sabba	BESS-260	Smallholder	Caprine	Female	Adult	Own stock	Greater than 2	Pregnant	Natural	No	No	No
Eleweye	Sabba	BESS-261	Smallholder	Caprine	Female	Adult	Own stock	Less than 2	Pregnant	Natural	Yes	No	No
Eleweye	Sabba	BESS-262	Large	Caprine	Female	Adult	Own stock	Greater than 2	Not pregnant	Natural	Yes	Yes	Yes
Eleweye	Sabba	BESS-263	Smallholder	Caprine	Female	Adult	Own stock	Greater than 2	Lactating	Natural	No	No	No
Eleweye	Sabba	BESS-264	Smallholder	Caprine	Female	Adult	Own stock	Greater than 2	Lactating	Natural	Yes	Yes	Yes
Eleweye	Sabba	BESS-265	Large	Caprine	Female	Adult	Own stock	Greater than 2	Pregnant	Natural	Yes	Yes	Yes
Eleweye	Sabba	BESS-266	Smallholder	Caprine	Female	Adult	Own stock	Greater than 2	Pregnant	Natural	Yes	Yes	Yes
Eleweye	Sabba	BESS-267	Smallholder	Caprine	Female	Adult	Own stock	Greater than 2	Lactating	Natural	No	No	No
Eleweye	Sabba	BESS-268	Smallholder	Ovine	Female	Adult	Own stock	Greater than 2	Lactating	Natural	No	No	No
Eleweye	Sabba	BESS-269	Smallholder	Ovine	Female	Adult	Own stock	Greater than 2	Lactating	Natural	Yes	No	No
Eleweye	Sabba	BESS-270	Large	Caprine	Female	Adult	Own stock	Greater than 2	Lactating	Natural	No	Yes	Yes
Eleweye	Sabba	BESS-271	Smallholder	Caprine	Female	Adult	Own stock	Greater than 2	Pregnant	Natural	Yes	No	No
Eleweye	Sabba	BESS-272	Smallholder	Ovine	Female	Adult	Own stock	Greater than 2	Lactating	Natural	No	No	No
Eleweye	Sabba	BESS-273	Large	Caprine	Female	Adult	Own stock	Greater than 2	Pregnant	Natural	Yes	Yes	Yes
Eleweye	Sabba	BESS-274	Large	Caprine	Female	Adult	Own stock	Less than 2	Pregnant	Natural	Yes	Yes	Yes
Eleweye	Sabba	BESS-275	Large	Caprine	Female	Young	Own stock	Greater than 2	Lactating	Natural	No	No	No
Eleweye	Sabba	BESS-276	Large	Caprine	Female	Adult	Own stock	Greater than 2	Pregnant	Natural	Yes	Yes	Yes
Eleweye	Sabba	BESS-277	Large	Caprine	Female	Young	Own stock	Greater than 2	Pregnant	Natural	Yes	Yes	No
Eleweye	Sabba	BESS-278	Large	Ovine	Female	Adult	Own stock	Greater than 2	Pregnant	Natural	Yes	Yes	Yes
Eleweye	Sabba	BESS-279	Large	Caprine	Female	Young	Own stock	Less than 2	Lactating	Natural	Yes	No	No
Eleweye	Sabba	BESS-280	Large	Caprine	Female	Adult	Own stock	Greater than 2	Pregnant	Natural	Yes	Yes	Yes
Eleweye	Sabba	BESS-281	Large	Caprine	Female	Young	Own stock	Less than 2	Lactating	Natural	Yes	No	No
Eleweye	Sabba	BESS-282	Large	Caprine	Female	Young	Own stock	Greater than 2	Lactating	Natural	No	No	No
Eleweye	Sabba	BESS-283	Large	Caprine	Female	Adult	Own stock	Greater than 2	Lactating	Natural	Yes	No	No
Eleweye	Sabba	BESS-284	Large	Caprine	Female	Young	Own stock	Less than 2	Lactating	Natural	Yes	No	No
Eleweye	Sabba	BESS-285	Large	Ovine	Female	Young	Own stock	Less than 2	Lactating	Natural	Yes	No	No
Eleweye	Sabba	BESS-286	Large	Ovine	Female	Young	Own stock	Greater than 2	Lactating	Natural	Yes	No	No
Eleweye	Sabba	BESS-287	Smallholder	Ovine	Female	Adult	Own stock	Greater than 2	Lactating	Natural	Yes	No	No
Eleweye	Sabba	BESS-288	Smallholder	Caprine	Female	Young	Own stock	Greater than 2	Lactating	Natural	No	No	No
Eleweye	Sabba	BESS-289	Smallholder	Ovine	Female	Adult	Own stock	Greater than 2	Lactating	Natural	Yes	No	No
Eleweye	Sabba	BESS-290	Smallholder	Ovine	Female	Adult	Own stock	Greater than 2	Not pregnant	Natural	Yes	No	No
Eleweye	Sabba	BESS-291	Smallholder	Caprine	Female	Young	Own stock	Greater than 2	Lactating	Natural	Yes	No	No
Eleweye	Sabba	BESS-292	Smallholder	Caprine	Male	Young	Own stock			Natural	No	No	No
Eleweye	Sabba	BESS-293	Smallholder	Caprine	Female	Adult	Own stock	Greater than 2	Lactating	Natural	No	No	No
Eleweye	Sabba	BESS-294	Smallholder	Caprine	Female	Adult	Own stock	Greater than 2	Pregnant	Natural	Yes	No	No
Eleweye	Sarite	BESMS-295	Smallholder	Caprine	Female	Adult	Own stock	Greater than 2	Lactating	Natural	Yes	No	No
Eleweye	Sarite	BESMS-296	Smallholder	Caprine	Female	Adult	Purchased	Greater than 2	Lactating	Natural	No	No	No
Eleweye	Sarite	BESMS-297	Smallholder	Caprine	Female	Adult	Own stock	Greater than 2	Lactating	Natural	No	No	No
Eleweye	Sarite	BESMS-298	Smallholder	Caprine	Female	Adult	Own stock	Greater than 2	Lactating	Natural	No	No	No
Eleweye	Sarite	BESMS-299	Smallholder	Caprine	Female	Adult	Own stock	Greater than 2	Lactating	Natural	No	No	No
Eleweye	Sarite	BESMS-300	Smallholder	Caprine	Female	Adult	Purchased	Greater than 2	Lactating	Natural	No	No	No
Eleweye	Sarite	BESMS-301	Smallholder	Ovine	Female	Adult	Purchased	Greater than 2	Not pregnant	Natural	No	No	No
Eleweye	Sarite	BESMS-302	Smallholder	Ovine	Female	Adult	Own stock	Greater than 2	Pregnant	Natural	No	No	No
Eleweye	Sarite	BESMS-303	Smallholder	Ovine	Female	Young	Own stock	Less than 2	Lactating	Natural	No	No	No
Eleweye	Sarite	BESMS-304	Smallholder	Ovine	Female	Young	Own stock	Less than 2	Weaner	Natural	No	No	No
Eleweye	Sarite	BESMS-305	Smallholder	Caprine	Female	Adult	Purchased	Greater than 2	Lactating	Natural	No	No	No
Eleweye	Sarite	BESMS-306	Smallholder	Caprine	Female	Adult	Own stock	Greater than 2	Lactating	Natural	Yes	No	No
Eleweye	Sarite	BESMS-307	Smallholder	Caprine	Female	Adult	Own stock	Greater than 2	Lactating	Natural	Yes	No	No
Eleweye	Sarite	BESMS-308	Smallholder	Caprine	Female	Adult	Own stock	Greater than 2	Lactating	Natural	Yes	No	No
Eleweye	Sarite	BESMS-309	Smallholder	Caprine	Female	Adult	Own stock	Greater than 2	Lactating	Natural	Yes	No	No
Eleweye	Sarite	BESMS-310	Smallholder	Caprine	Female	Young	Own stock	Less than 2	Lactating	Natural	No	No	No
Eleweye	Sarite	BESMS-311	Smallholder	Caprine	Female	Young	Own stock	Less than 2	Pregnant	Natural	No	No	No
Eleweye	Sarite	BESMS-312	Smallholder	Ovine	Female	Adult	Own stock	Greater than 2	Lactating	Natural	No	No	No
Eleweye	Sarite	BESMS-313	Smallholder	Ovine	Female	Young	Own stock	Greater than 2	Lactating	Natural	No	No	No
Eleweye	Sarite	BESMS-314	Smallholder	Ovine	Female	Adult	Own stock	Greater than 2	Lactating	Natural	No	No	No
Eleweye	Sarite	BESMS-315	Smallholder	Ovine	Female	Young	Own stock	Greater than 2	Lactating	Natural	No	No	No
Eleweye	Sarite	BESMS-316	Smallholder	Caprine	Female	Young	Own stock	Less than 2	Lactating	Natural	No	No	No
Eleweye	Sarite	BESMS-317	Smallholder	Caprine	Female	Adult	Own stock	Greater than 2	Lactating	Natural	No	No	No
Eleweye	Sarite	BESMS-318	Smallholder	Caprine	Female	Adult	Own stock	Greater than 2	Lactating	Natural	No	No	No
Eleweye	Sarite	BESMS-319	Large	Caprine	Female	Adult	Own stock	Greater than 2	Lactating	Natural	No	No	No
Eleweye	Sarite	BESMS-320	Large	Caprine	Female	Adult	Own stock	Greater than 2	Lactating	Natural	Yes	No	No
Eleweye	Sarite	BESMS-321	Large	Caprine	Female	Young	Own stock	Less than 2	Lactating	Natural	No	No	No
Eleweye	Sarite	BESMS-322	Large	Caprine	Female	Young	Own stock	Less than 2	Lactating	Natural	No	No	No
Eleweye	Sarite	BESMS-323	Large	Caprine	Female	Young	Own stock	Greater than 2	Lactating	Natural	No	No	No
Eleweye	Sarite	BESMS-324	Large	Caprine	Female	Young	Own stock	Less than 2	Lactating	Natural	No	No	No
Eleweye	Sarite	BESMS-325	Large	Caprine	Female	Young	Own stock	Less than 2	Lactating	Natural	No	No	No
Eleweye	Sarite	BESMS-326	Large	Ovine	Female	Young	Own stock	Less than 2	Lactating	Natural	No	No	No
Eleweye	Sarite	BESMS-327	Large	Caprine	Female	Adult	Own stock	Greater than 2	Lactating	Natural	No	No	No
Eleweye	Sarite	BESMS-328	Large	Caprine	Female	Adult	Own stock	Greater than 2	Lactating	Natural	No	No	No
Eleweye	Sarite	BESMS-329	Large	Caprine	Female	Young	Own stock	Greater than 2	Lactating	Natural	No	No	No
Eleweye	Sarite	BESMS-330	Large	Caprine	Female	Young	Own stock	Less than 2	Weaner	Natural	No	No	No
Eleweye	Sarite	BESMS-331	Large	Ovine	Female	Young	Own stock	Less than 2	Lactating	Natural	No	No	No
Eleweye	Sarite	BESMS-332	Large	Ovine	Female	Young	Own stock	Greater than 2	Lactating	Natural	No	No	No
Eleweye	Sarite	BESMS-333	Large	Ovine	Female	Young	Own stock	Less than 2	Weaner	Natural	No	No	No
Eleweye	Sarite	BESMS-334	Large	Caprine	Female	Adult	Own stock	Greater than 2	Lactating	Natural	Yes	No	No
Eleweye	Sarite	BESMS-335	Smallholder	Caprine	Female	Young	Purchased	Greater than 2	Lactating	Natural	No	No	No
Eleweye	Sarite	BESMS-336	Smallholder	Caprine	Female	Young	Own stock	Greater than 2	Not pregnant	Natural	No	No	No
Eleweye	Sarite	BESMS-337	Smallholder	Caprine	Female	Young	Own stock	Greater than 2	Pregnant	Natural	No	No	No
Eleweye	Sarite	BESMS-338	Smallholder	Caprine	Female	Young	Own stock	Greater than 2	Lactating	Natural	No	No	No
Eleweye	Sarite	BESMS-339	Smallholder	Caprine	Female	Adult	Own stock	Greater than 2	Lactating	Natural	No	No	No
Eleweye	Sarite	BESMS-340	Smallholder	Caprine	Female	Young	Own stock	Less than 2	Lactating	Natural	No	No	No
Eleweye	Sarite	BESMS-341	Smallholder	Ovine	Female	Young	Own stock	Greater than 2	Lactating	Natural	No	No	No
Eleweye	Sarite	BESMS-342	Smallholder	Ovine	Female	Young	Own stock	Less than 2	Lactating	Natural	No	No	No
Eleweye	Sarite	BESMS-343	Smallholder	Caprine	Female	Adult	Own stock	Greater than 2	Pregnant	Natural	Yes	No	No
Eleweye	Sarite	BESMS-344	Smallholder	Ovine	Female	Young	Own stock	Less than 2	Lactating	Natural	No	No	No
Eleweye	Ade Galchati	BEAGS-345	Large	Ovine	Female	Adult	Own stock	Greater than 2	Pregnant	Natural	No	No	No
Eleweye	Ade Galchati	BEAGS-346	Large	Caprine	Female	Young	Own stock	Less than 2	Lactating	Natural	No	No	No
Eleweye	Ade Galchati	BEAGS-347	Large	Caprine	Female	Young	Own stock	Less than 2	Weaner	Natural	No	No	No
Eleweye	Ade Galchati	BEAGS-348	Large	Caprine	Female	Adult	Own stock	Greater than 2	Pregnant	Natural	Yes	No	No
Eleweye	Ade Galchati	BEAGS-349	Large	Ovine	Female	Young	Purchased	Less than 2	Pregnant	Natural	No	No	No
Eleweye	Ade Galchati	BEAGS-350	Large	Caprine	Female	Adult	Own stock	Greater than 2	Lactating	Natural	No	No	No
Eleweye	Ade Galchati	BEAGS-351	Large	Caprine	Female	Adult	Own stock	Greater than 2	Pregnant	Natural	No	No	No
Eleweye	Ade Galchati	BEAGS-352	Large	Caprine	Female	Adult	Own stock	Greater than 2	Pregnant	Natural	Yes	No	No
Eleweye	Ade Galchati	BEAGS-353	Large	Caprine	Female	Adult	Own stock	Greater than 2	Lactating	Natural	No	No	No
Eleweye	Ade Galchati	BEAGS-354	Large	Caprine	Female	Adult	Own stock	Greater than 2	Pregnant	Natural	No	No	No
Eleweye	Ade Galchati	BEAGS-355	Large	Caprine	Female	Adult	Own stock	Greater than 2	Lactating	Natural	No	No	No
Eleweye	Ade Galchati	BEAGS-356	Large	Caprine	Female	Adult	Own stock	Greater than 2	Lactating	Natural	No	No	No
Eleweye	Ade Galchati	BEAGS-357	Smallholder	Caprine	Female	Young	Purchased	Less than 2	Weaner	Natural	No	No	No
Eleweye	Ade Galchati	BEAGS-358	Smallholder	Caprine	Female	Young	Purchased	Less than 2	Weaner	Natural	No	No	No
Eleweye	Ade Galchati	BEAGS-359	Smallholder	Caprine	Female	Adult	Own stock	Greater than 2	Pregnant	Natural	No	No	No
Eleweye	Ade Galchati	BEAGS-360	Smallholder	Caprine	Female	Adult	Own stock	Greater than 2	Pregnant	Natural	No	No	No
Eleweye	Ade Galchati	BEAGS-361	Smallholder	Ovine	Female	Adult	Own stock	Greater than 2	Lactating	Natural	No	No	No
Eleweye	Ade Galchati	BEAGS-362	Smallholder	Ovine	Female	Adult	Own stock	Greater than 2	Lactating	Natural	No	No	No
Eleweye	Ade Galchati	BEAGS-363	Smallholder	Caprine	Female	Adult	Own stock	Greater than 2	Lactating	Natural	No	No	No
Eleweye	Ade Galchati	BEAGS-364	Smallholder	Caprine	Female	Adult	Own stock	Greater than 2	Lactating	Natural	No	No	No
Eleweye	Ade Galchati	BEAGS-365	Smallholder	Caprine	Female	Adult	Own stock	Greater than 2	Pregnant	Natural	No	No	No
Eleweye	Ade Galchati	BEAGS-366	Smallholder	Caprine	Female	Young	Own stock	Less than 2	Pregnant	Natural	No	No	No
Eleweye	Ade Galchati	BEAGS-367	Smallholder	Caprine	Female	Adult	Own stock	Greater than 2	Pregnant	Natural	Yes	No	No
Eleweye	Ade Galchati	BEAGS-368	Smallholder	Caprine	Female	Adult	Own stock	Greater than 2	Pregnant	Natural	No	No	No
Eleweye	Ade Galchati	BEAGS-369	Smallholder	Caprine	Female	Adult	Own stock	Greater than 2	Pregnant	Natural	No	No	No
Eleweye	Ade Galchati	BEAGS-370	Smallholder	Caprine	Female	Adult	Purchased	Greater than 2	Pregnant	Natural	Yes	No	No
Eleweye	Ade Galchati	BEAGS-371	Smallholder	Caprine	Female	Young	Purchased	Less than 2	Weaner	Natural	No	No	No
Eleweye	Ade Galchati	BEAGS-372	Smallholder	Caprine	Female	Adult	Own stock	Greater than 2	Pregnant	Natural	No	No	No
Eleweye	Ade Galchati	BEAGS-373	Smallholder	Caprine	Female	Adult	Purchased	Greater than 2	Pregnant	Natural	Yes	No	No
Eleweye	Ade Galchati	BEAGS-374	Smallholder	Caprine	Female	Adult	Own stock	Greater than 2	Pregnant	Natural	Yes	No	No
Eleweye	Ade Galchati	BEAGS-375	Smallholder	Ovine	Female	Adult	Own stock	Greater than 2	Not pregnant	Natural	Yes	No	No
Eleweye	Ade Galchati	BEAGS-376	Smallholder	Ovine	Female	Adult	Own stock	Greater than 2	Lactating	Natural	Yes	No	No
Eleweye	Ade Galchati	BEAGS-377	Smallholder	Caprine	Female	Adult	Own stock	Greater than 2	Lactating	Natural	Yes	No	No
Eleweye	Ade Galchati	BEAGS-378	Smallholder	Caprine	Female	Adult	Own stock	Greater than 2	Pregnant	Natural	Yes	No	No
Eleweye	Ade Galchati	BEAGS-379	Smallholder	Caprine	Female	Adult	Own stock	Greater than 2	Lactating	Natural	No	No	No
Eleweye	Ade Galchati	BEAGS-380	Smallholder	Caprine	Female	Young	Own stock	Less than 2	Lactating	Natural	No	No	No
Eleweye	Ade Galchati	BEAGS-381	Smallholder	Caprine	Female	Adult	Own stock	Greater than 2	Lactating	Natural	Yes	Yes	No
Eleweye	Ade Galchati	BEAGS-382	Smallholder	Caprine	Female	Adult	Own stock	Greater than 2	Lactating	Natural	Yes	No	No
Eleweye	Ade Galchati	BEAGS-383	Smallholder	Caprine	Female	Adult	Own stock	Greater than 2	Pregnant	Natural	Yes	No	No
Eleweye	Ade Galchati	BEAGS-384	Smallholder	Caprine	Female	Adult	Own stock	Greater than 2	Pregnant	Natural	Yes	No	No
Dubuluk	Lafto	BDLS-385	Smallholder	Caprine	Female	Adult	Own stock	Greater than 2	Lactating	Natural	Yes	No	No
Dubuluk	Lafto	BDLS-386	Smallholder	Caprine	Female	Adult	Own stock	Greater than 2	Lactating	Natural	No	No	No
Dubuluk	Lafto	BDLS-387	Smallholder	Caprine	Female	Adult	Own stock	Greater than 2	Lactating	Natural	Yes	No	No
Dubuluk	Lafto	BDLS-388	Smallholder	Caprine	Female	Young	Own stock	Less than 2	Weaner	Natural	No	No	No
Dubuluk	Lafto	BDLS-389	Smallholder	Caprine	Female	Young	Own stock	Less than 2	Lactating	Natural	Yes	No	No
Dubuluk	Lafto	BDLS-390	Smallholder	Caprine	Female	Adult	Own stock	Greater than 2	Pregnant	Natural	Yes	No	No
Dubuluk	Lafto	BDLS-391	Smallholder	Caprine	Female	Adult	Own stock	Greater than 2	Lactating	Natural	Yes	No	No
Dubuluk	Lafto	BDLS-392	Smallholder	Caprine	Female	Adult	Own stock	Greater than 2	Lactating	Natural	Yes	No	No
Dubuluk	Lafto	BDLS-393	Smallholder	Caprine	Female	Adult	Own stock	Greater than 2	Lactating	Natural	Yes	No	No
Dubuluk	Lafto	BDLS-394	Smallholder	Ovine	Female	Adult	Own stock	Greater than 2	Pregnant	Natural	No	No	No
Dubuluk	Lafto	BDLS-395	Smallholder	Ovine	Female	Adult	Purchased	Greater than 2	Lactating	Natural	Yes	No	No
Dubuluk	Lafto	BDLS-396	Large	Caprine	Female	Young	Own stock	Greater than 2	Lactating	Natural	Yes	No	No
Dubuluk	Lafto	BDLS-397	Large	Caprine	Female	Adult	Purchased	Greater than 2	Pregnant	Natural	No	No	No
Dubuluk	Lafto	BDLS-398	Large	Ovine	Female	Young	Own stock	Greater than 2	Pregnant	Natural	Yes	Yes	No
Dubuluk	Lafto	BDLS-399	Large	Ovine	Female	Adult	Own stock	Greater than 2	Lactating	Natural	No	No	No
Dubuluk	Lafto	BDLS-400	Large	Caprine	Female	Young	Own stock	Less than 2	Not pregnant	Natural	No	No	No
Dubuluk	Lafto	BDLS-401	Large	Caprine	Female	Adult	Own stock	Less than 2	Lactating	Natural	No	No	No
Dubuluk	Lafto	BDLS-402	Large	Caprine	Female	Young	Own stock	Less than 2	Pregnant	Natural	Yes	No	No
Dubuluk	Lafto	BDLS-403	Large	Ovine	Male	Adult	Own stock			Natural	No	No	No
Dubuluk	Lafto	BDLS-404	Large	Ovine	Female	Adult	Own stock	Greater than 2	Lactating	Natural	Yes	No	No
Dubuluk	Lafto	BDLS-405	Large	Ovine	Male	Young	Own stock			Natural	No	No	No
Dubuluk	Lafto	BDLS-406	Large	Caprine	Male	Adult	Own stock			Natural	No	No	No
Dubuluk	Lafto	BDLS-407	Large	Ovine	Female	Adult	Own stock	Less than 2	Pregnant	Natural	Yes	No	No
Dubuluk	Lafto	BDLS-408	Large	Caprine	Male	Adult	Own stock			Natural	No	No	No
Dubuluk	Lafto	BDLS-409	Large	Ovine	Male	Adult	Purchased			Natural	No	No	No
Dubuluk	Lafto	BDLS-410	Large	Ovine	Male	Young	Own stock			Natural	No	No	No
Dubuluk	Lafto	BDLS-411	Large	Ovine	Female	Adult	Own stock	Greater than 2	Lactating	Natural	No	No	No
Dubuluk	Lafto	BDLS-412	Large	Ovine	Female	Adult	Own stock	Greater than 2	Lactating	Natural	No	No	No
Dubuluk	Lafto	BDLS-413	Large	Caprine	Female	Young	Own stock	Less than 2	Lactating	Natural	No	No	No
Dubuluk	Lafto	BDLS-414	Large	Caprine	Female	Adult	Own stock	Less than 2	Lactating	Natural	No	No	No
Dubuluk	Lafto	BDLS-415	Large	Caprine	Female	Adult	Own stock	Greater than 2	Lactating	Natural	Yes	No	No
Dubuluk	Lafto	BDLS-416	Large	Caprine	Female	Adult	Own stock	Greater than 2	Lactating	Natural	No	No	No
Dubuluk	Lafto	BDLS-417	Large	Caprine	Female	Adult	Own stock	Greater than 2	Lactating	Natural	No	No	No
Dubuluk	Lafto	BDLS-418	Large	Caprine	Female	Adult	Own stock	Greater than 2	Lactating	Natural	No	No	No
Dubuluk	Lafto	BDLS-419	Large	Caprine	Female	Adult	Own stock	Greater than 2	Lactating	Natural	Yes	No	No
Dubuluk	Lafto	BDLS-420	Large	Caprine	Female	Adult	Own stock	Greater than 2	Lactating	Natural	No	No	No
Dubuluk	Lafto	BDLS-421	Large	Caprine	Female	Adult	Own stock	Less than 2	Lactating	Natural	Yes	No	No
Dubuluk	Lafto	BDLS-422	Large	Caprine	Female	Adult	Own stock	Greater than 2	Not pregnant	Natural	No	No	No
Dubuluk	Lafto	BDLS-423	Large	Caprine	Female	Adult	Own stock	Greater than 2	Lactating	Natural	No	No	No
Dubuluk	Lafto	BDLS-424	Large	Caprine	Female	Adult	Own stock	Greater than 2	Lactating	Natural	Yes	No	No
Dubuluk	Lafto	BDLS-425	Large	Caprine	Female	Adult	Own stock	Greater than 2	Lactating	Natural	No	No	No
Dubuluk	Lafto	BDLS-426	Large	Caprine	Female	Adult	Own stock	Greater than 2	Lactating	Natural	No	No	No
Dubuluk	Lafto	BDLS-427	Large	Caprine	Female	Adult	Own stock	Less than 2	Lactating	Natural	No	No	No
Dubuluk	Lafto	BDLS-428	Large	Caprine	Female	Adult	Own stock	Greater than 2	Lactating	Natural	Yes	No	No
Dubuluk	Lafto	BDLS-429	Large	Caprine	Female	Adult	Own stock	Greater than 2	Lactating	Natural	No	No	No
Dubuluk	Higo	BDHS-430	Smallholder	Ovine	Female	Adult	Own stock	Greater than 2	Lactating	Natural	Yes	No	No
Dubuluk	Higo	BDHS-431	Smallholder	Caprine	Female	Adult	Own stock	Greater than 2	Not pregnant	Natural	Yes	No	No
Dubuluk	Higo	BDHS-432	Smallholder	Caprine	Female	Adult	Own stock	Greater than 2	Not pregnant	Natural	Yes	No	No
Dubuluk	Higo	BDHS-433	Smallholder	Caprine	Female	Adult	Own stock	Greater than 2	Not pregnant	Natural	Yes	No	No
Dubuluk	Higo	BDHS-434	Smallholder	Caprine	Female	Adult	Own stock	Greater than 2	Not pregnant	Natural	Yes	No	No
Dubuluk	Higo	BDHS-435	Smallholder	Ovine	Male	Adult	Own stock			Natural	No	No	No
Dubuluk	Higo	BDHS-436	Large	Caprine	Female	Young	Own stock	Greater than 2	Not pregnant	Natural	No	No	No
Dubuluk	Higo	BDHS-437	Large	Caprine	Male	Adult	Own stock			Natural	No	No	No
Dubuluk	Higo	BDHS-438	Large	Ovine	Female	Adult	Own stock	Greater than 2	Not pregnant	Natural	No	No	No
Dubuluk	Higo	BDHS-439	Large	Caprine	Male	Adult	Own stock			Natural	No	No	No
Dubuluk	Higo	BDHS-440	Large	Caprine	Female	Adult	Own stock	Greater than 2	Not pregnant	Natural	Yes	No	No
Dubuluk	Higo	BDHS-441	Large	Caprine	Female	Adult	Own stock	Greater than 2	Lactating	Natural	No	No	No
Dubuluk	Higo	BDHS-442	Large	Caprine	Female	Adult	Own stock	Greater than 2	Not pregnant	Natural	Yes	No	No
Dubuluk	Higo	BDHS-443	Smallholder	Caprine	Female	Adult	Own stock	Less than 2	Lactating	Natural	Yes	No	No
Dubuluk	Higo	BDHS-444	Smallholder	Caprine	Female	Young	Own stock	Less than 2	Not pregnant	Natural	Yes	No	No
Dubuluk	Higo	BDHS-445	Smallholder	Caprine	Female	Young	Own stock	Less than 2	Lactating	Natural	Yes	No	No
Dubuluk	Higo	BDHS-446	Smallholder	Caprine	Female	Young	Own stock	Less than 2	Not pregnant	Natural	Yes	No	No
Dubuluk	Higo	BDHS-447	Smallholder	Caprine	Female	Young	Own stock	Less than 2	Lactating	Natural	Yes	No	No
Dubuluk	Higo	BDHS-448	Smallholder	Caprine	Male	Young	Own stock			Natural	No	No	No
Dubuluk	Higo	BDHS-449	Smallholder	Caprine	Female	Adult	Own stock	Greater than 2	Pregnant	Natural	Yes	No	No
Dubuluk	Higo	BDHS-450	Smallholder	Ovine	Female	Young	Own stock	Less than 2	Lactating	Natural	No	Yes	No
Dubuluk	Higo	BDHS-451	Smallholder	Ovine	Female	Adult	Own stock	Greater than 2	Lactating	Natural	No	No	No
Dubuluk	Higo	BDHS-452	Smallholder	Caprine	Female	Young	Own stock	Less than 2	Lactating	Natural	Yes	No	No
Dubuluk	Higo	BDHS-453	Smallholder	Caprine	Female	Adult	Own stock	Greater than 2	Lactating	Natural	No	No	No
Dubuluk	Higo	BDHS-454	Smallholder	Ovine	Male	Adult	Own stock			Natural	No	No	No
Dubuluk	Higo	BDHS-455	Smallholder	Ovine	Female	Adult	Own stock	Greater than 2	Lactating	Natural	Yes	No	No
Dubuluk	Higo	BDHS-456	Smallholder	Caprine	Female	Adult	Own stock	Greater than 2	Lactating	Natural	Yes	No	No
Dubuluk	Higo	BDHS-457	Large	Ovine	Female	Young	Own stock	Less than 2	Not pregnant	Natural	Yes	No	No
Dubuluk	Higo	BDHS-458	Large	Caprine	Male	Young	Own stock	Greater than 2	Lactating	Natural	No	No	No
Dubuluk	Higo	BDHS-459	Large	Caprine	Male	Young	Own stock	Greater than 2	Pregnant	Natural	No	No	No
Dubuluk	Higo	BDHS-460	Large	Caprine	Male	Young	Own stock	Greater than 2		Natural	No	No	No
Dubuluk	Higo	BDHS-461	Large	Caprine	Male	Young	Own stock	Greater than 2		Natural	No	No	No
Dubuluk	Higo	BDHS-462	Large	Ovine	Male	Young	Own stock	Greater than 2		Natural	No	No	No
Dubuluk	Higo	BDHS-463	Large	Ovine	Male	Young	Own stock	Greater than 2		Natural	No	No	No
Dubuluk	Higo	BDHS-464	Large	Caprine	Male	Young	Own stock	Greater than 2		Natural	No	No	No
Dubuluk	Arbale	BDAS-465	Smallholder	Caprine	Female	Adult	Own stock	Greater than 2	Lactating	Natural	No	No	No
Dubuluk	Arbale	BDAS-466	Smallholder	Caprine	Female	Adult	Own stock	Greater than 2	Pregnant	Natural	No	No	No
Dubuluk	Arbale	BDAS-468	Smallholder	Caprine	Female	Adult	Own stock	Greater than 2	Lactating	Natural	Yes	No	No
Dubuluk	Arbale	BDAS-469	Smallholder	Caprine	Female	Adult	Own stock	Greater than 2	Lactating	Natural	Yes	No	No
Dubuluk	Arbale	BDAS-470	Smallholder	Caprine	Female	Adult	Own stock	Greater than 2	Pregnant	Natural	Yes	No	No
Dubuluk	Arbale	BDAS-471	Smallholder	Caprine	Female	Adult	Own stock	Greater than 2	Pregnant	Natural	Yes	No	No
Dubuluk	Arbale	BDAS-472	Smallholder	Caprine	Female	Adult	Own stock	Greater than 2	Pregnant	Natural	Yes	No	No
Dubuluk	Arbale	BDAS-473	Smallholder	Caprine	Female	Adult	Own stock	Greater than 2	Pregnant	Natural	Yes	No	No
Dubuluk	Arbale	BDAS-474	Smallholder	Caprine	Female	Young	Own stock	Greater than 2	Lactating	Natural	No	No	No
Dubuluk	Arbale	BDAS-475	Smallholder	Caprine	Female	Adult	Own stock	Greater than 2	Pregnant	Natural	No	No	No
Dubuluk	Arbale	BDAS-476	Smallholder	Caprine	Female	Adult	Own stock	Less than 2	Lactating	Natural	Yes	No	No
Dubuluk	Arbale	BDAS-477	Smallholder	Caprine	Female	Adult	Own stock	Greater than 2	Pregnant	Natural	Yes	No	No
Dubuluk	Arbale	BDAS-478	Smallholder	Caprine	Female	Adult	Own stock	Greater than 2	Pregnant	Natural	Yes	No	No
Dubuluk	Arbale	BDAS-479	Smallholder	Caprine	Female	Adult	Own stock	Greater than 2	Pregnant	Natural	Yes	Yes	Yes
Dubuluk	Arbale	BDAS-480	Smallholder	Caprine	Female	Young	Own stock	Greater than 2	Pregnant	Natural	No	No	No
Dubuluk	Arbale	BDAS-481	Smallholder	Caprine	Female	Young	Own stock	Less than 2	Pregnant	Natural	Yes	No	No
Dubuluk	Arbale	BDAS-482	Smallholder	Caprine	Female	Adult	Own stock	Greater than 2	Pregnant	Natural	Yes	No	No
Dubuluk	Arbale	BDAS-483	Smallholder	Caprine	Female	Young	Own stock	Less than 2	Lactating	Natural	Yes	No	No
Dubuluk	Arbale	BDAS-484	Smallholder	Caprine	Female	Adult	Own stock	Greater than 2	Pregnant	Natural	Yes	No	No
Dubuluk	Arbale	BDAS-485	Smallholder	Caprine	Female	Adult	Own stock	Greater than 2	Lactating	Natural	Yes	No	No
Dubuluk	Arbale	BDAS-486	Smallholder	Caprine	Female	Adult	Own stock	Greater than 2	Lactating	Natural	Yes	No	No
Dubuluk	Arbale	BDAS-487	Smallholder	Ovine	Female	Young	Own stock	Less than 2	Pregnant	Natural	No	No	No
Dubuluk	Arbale	BDAS-488	Smallholder	Ovine	Female	Adult	Own stock	Greater than 2	Lactating	Natural	No	No	No
Dubuluk	Arbale	BDAS-489	Smallholder	Ovine	Female	Adult	Own stock	Less than 2	Lactating	Natural	No	No	No
Dubuluk	Arbale	BDAS-490	Smallholder	Ovine	Female	Adult	Own stock	Greater than 2	Pregnant	Natural	No	No	No
Dubuluk	Arbale	BDAS-491	Smallholder	Ovine	Female	Adult	Own stock	Greater than 2	Lactating	Natural	No	No	No
Dubuluk	Arbale	BDAS-492	Smallholder	Caprine	Female	Adult	Own stock	Greater than 2	Lactating	Natural	No	No	No
Dubuluk	Arbale	BDAS-493	Smallholder	Caprine	Female	Adult	Own stock	Greater than 2	Lactating	Natural	No	No	No
Dubuluk	Arbale	BDAS-494	Large	Caprine	Female	Young	Own stock	Greater than 2	Lactating	Natural	No	No	No
Dubuluk	Arbale	BDAS-495	Large	Caprine	Female	Young	Own stock	Less than 2	Lactating	Natural	No	No	No
Dubuluk	Arbale	BDAS-496	Large	Caprine	Female	Adult	Own stock	Less than 2	Pregnant	Natural	Yes	Yes	Yes
Dubuluk	Arbale	BDAS-497	Large	Caprine	Female	Young	Own stock	Less than 2	Lactating	Natural	No	No	No
Dubuluk	Arbale	BDAS-498	Large	Caprine	Female	Adult	Own stock	Greater than 2	Not pregnant	Natural	No	No	No
Dubuluk	Arbale	BDAS-499	Large	Caprine	Female	Adult	Own stock	Greater than 2	Lactating	Natural	No	No	No
Dubuluk	Arbale	BDAS-500	Large	Caprine	Female	Adult	Own stock	Less than 2	Lactating	Natural	No	No	No
Dubuluk	Arbale	BDAS-501	Large	Caprine	Female	Young	Own stock	Less than 2	Pregnant	Natural	Yes	No	No
Dubuluk	Arbale	BDAS-502	Large	Caprine	Female	Adult	Own stock	Greater than 2	Lactating	Natural	No	No	No
Dubuluk	Arbale	BDAS-503	Large	Caprine	Female	Adult	Own stock	Greater than 2	Pregnant	Natural	No	No	No
Dubuluk	Arbale	BDAS-504	Large	Caprine	Female	Adult	Own stock	Greater than 2	Lactating	Natural	No	No	No
Dubuluk	Arbale	BDAS-505	Large	Caprine	Female	Young	Own stock	Less than 2	Lactating	Natural	No	No	No
Dubuluk	Arbale	BDAS-506	Large	Caprine	Female	Young	Own stock	Greater than 2	Pregnant	Natural	No	No	No
Dubuluk	Arbale	BDAS-507	Large	Caprine	Female	Young	Own stock	Less than 2	Not pregnant	Natural	No	No	No
Dubuluk	Arbale	BDAS-508	Large	Caprine	Female	Adult	Own stock	Greater than 2	Lactating	Natural	No	No	No
Dubuluk	Arbale	BDAS-509	Large	Caprine	Female	Adult	Own stock	Greater than 2	Lactating	Natural	No	No	No
Dubuluk	Arbale	BDAS-510	Large	Caprine	Female	Young	Own stock	Less than 2	Lactating	Natural	Yes	No	No
Dubuluk	Arbale	BDAS-511	Large	Caprine	Female	Young	Own stock	Less than 2	Not pregnant	Natural	Yes	No	No
Dubuluk	Arbale	BDAS-512	Smallholder	Caprine	Male	Adult	Own stock			Natural	No	No	No
Dubuluk	Arbale	BDAS-513	Smallholder	Caprine	Female	Young	Own stock	Greater than 2	Not pregnant	Natural	No	No	No
Dubuluk	Arbale	BDAS-514	Smallholder	Caprine	Female	Young	Own stock	Greater than 2	Lactating	Natural	No	No	No
Dubuluk	Arbale	BDAS-515	Smallholder	Caprine	Female	Adult	Own stock	Greater than 2	Not pregnant	Natural	No	No	No
Dubuluk	Arbale	BDAS-516	Smallholder	Caprine	Female	Adult	Own stock	Greater than 2	Not pregnant	Natural	Yes	No	No
Dubuluk	Arbale	BDAS-517	Smallholder	Caprine	Female	Young	Own stock	Less than 2	Not pregnant	Natural	Yes	No	No
Dubuluk	Arbale	BDAS-518	Smallholder	Caprine	Female	Adult	Own stock	Greater than 2	Not pregnant	Natural	No	No	No
Dubuluk	Arbale	BDAS-519	Smallholder	Caprine	Male	Adult	Own stock			Natural	No	No	No
Dubuluk	Arbale	BDAS-520	Smallholder	Caprine	Female	Young	Own stock	Greater than 2	Not pregnant	Natural	Yes	No	No
Dubuluk	Arbale	BDAS-521	Smallholder	Caprine	Female	Adult	Own stock	Greater than 2	Lactating	Natural	No	No	No
Dubuluk	Arbale	BDAS-522	Smallholder	Caprine	Female	Young	Own stock	Greater than 2	Lactating	Natural	No	No	No
Dubuluk	Arbale	BDAS-523	Smallholder	Caprine	Female	Adult	Own stock	Greater than 2	Lactating	Natural	No	No	No
Dubuluk	Dhoqole	BDDS-524	Smallholder	Caprine	Female	Adult	Own stock	Greater than 2	Lactating	Natural	No	No	No
Dubuluk	Dhoqole	BDDS-525	Smallholder	Caprine	Female	Adult	Own stock	Greater than 2	Lactating	Natural	Yes	No	No
Dubuluk	Dhoqole	BDDS-526	Smallholder	Caprine	Female	Young	Own stock	Less than 2	Not pregnant	Natural	Yes	No	No
Dubuluk	Dhoqole	BDDS-527	Smallholder	Caprine	Female	Adult	Own stock	Greater than 2	Pregnant	Natural	No	No	No
Dubuluk	Dhoqole	BDDS-528	Smallholder	Caprine	Female	Adult	Own stock	Greater than 2	Lactating	Natural	No	No	No
Dubuluk	Dhoqole	BDDS-529	Smallholder	Caprine	Female	Adult	Own stock	Greater than 2	Not pregnant	Natural	Yes	Yes	Yes
Dubuluk	Dhoqole	BDDS-530	Smallholder	Caprine	Male	Young	Own stock			Natural	No	No	No
Dubuluk	Dhoqole	BDDS-531	Smallholder	Caprine	Female	Adult	Own stock	Less than 2	Lactating	Natural	Yes	No	No
Dubuluk	Dhoqole	BDDS-532	Smallholder	Ovine	Male	Young	Own stock			Natural	No	No	No
Dubuluk	Dhoqole	BDDS-533	Smallholder	Ovine	Female	Adult	Own stock	Greater than 2	Pregnant	Natural	No	Yes	No
Dubuluk	Dhoqole	BDDS-534	Smallholder	Ovine	Female	Adult	Own stock	Greater than 2	Lactating	Natural	No	No	No
Dubuluk	Dhoqole	BDDS-535	Smallholder	Ovine	Female	Young	Own stock	Greater than 2	Not pregnant	Natural	Yes	No	No
Dubuluk	Dhoqole	BDDS-536	Smallholder	Caprine	Female	Young	Own stock	Less than 2	Lactating	Natural	Yes	No	No
Dubuluk	Dhoqole	BDDS-537	Smallholder	Caprine	Female	Adult	Own stock	Greater than 2	Lactating	Natural	No	No	No
Dubuluk	Dhoqole	BDDS-538	Smallholder	Caprine	Female	Adult	Own stock	Greater than 2	Lactating	Natural	Yes	No	No
Dubuluk	Dhoqole	BDDS-539	Smallholder	Caprine	Female	Adult	Own stock	Greater than 2	Lactating	Natural	No	No	No
Dubuluk	Dhoqole	BDDS-540	Smallholder	Caprine	Female	Adult	Own stock	Greater than 2	Not pregnant	Natural	No	No	No
Dubuluk	Dhoqole	BDDS-541	Smallholder	Caprine	Female	Adult	Own stock	Greater than 2	Lactating	Natural	Yes	No	No
Dubuluk	Dhoqole	BDDS-542	Smallholder	Ovine	Female	Adult	Own stock	Greater than 2	Lactating	Natural	Yes	No	No
Dubuluk	Dhoqole	BDDS-543	Smallholder	Ovine	Male	Young	Own stock			Natural	No	No	No
Dubuluk	Dhoqole	BDDS-544	Smallholder	Caprine	Female	Adult	Own stock	Greater than 2	Lactating	Natural	Yes	No	No
Dubuluk	Dhoqole	BDDS-545	Smallholder	Caprine	Female	Adult	Own stock	Greater than 2	Lactating	Natural	Yes	No	No
Dubuluk	Dhoqole	BDDS-546	Smallholder	Caprine	Female	Adult	Own stock	Greater than 2	Lactating	Natural	Yes	No	No
Dubuluk	Dhoqole	BDDS-547	Smallholder	Caprine	Female	Adult	Own stock	Greater than 2	Lactating	Natural	Yes	No	No
Dubuluk	Dhoqole	BDDS-548	Smallholder	Caprine	Female	Young	Own stock	Less than 2	Lactating	Natural	Yes	No	No
Dubuluk	Dhoqole	BDDS-549	Smallholder	Caprine	Female	Adult	Own stock	Less than 2	Lactating	Natural	Yes	No	No
Dubuluk	Dhoqole	BDDS-550	Smallholder	Caprine	Female	Adult	Own stock	Less than 2	Not pregnant	Natural	Yes	No	No
Dubuluk	Dhoqole	BDDS-551	Smallholder	Caprine	Female	Adult	Own stock	Greater than 2	Not pregnant	Natural	Yes	No	No
Dubuluk	Dhoqole	BDDS-552	Smallholder	Caprine	Female	Adult	Own stock	Greater than 2	Not pregnant	Natural	Yes	No	No
Dubuluk	Dhoqole	BDDS-553	Smallholder	Ovine	Female	Young	Own stock	Less than 2	Weaner	Natural	No	No	No
Dubuluk	Dhoqole	BDDS-554	Large	Caprine	Female	Adult	Own stock	Greater than 2	Not pregnant	Natural	Yes	No	No
Dubuluk	Dhoqole	BDDS-555	Large	Ovine	Female	Young	Own stock	Less than 2	Weaner	Natural	No	No	No
Dubuluk	Dhoqole	BDDS-556	Large	Caprine	Female	Adult	Own stock	Greater than 2	Lactating	Natural	Yes	No	No
Dubuluk	Dhoqole	BDDS-557	Large	Ovine	Female	Adult	Own stock	Greater than 2	Not pregnant	Natural	Yes	No	No
Dubuluk	Dhoqole	BDDS-558	Large	Ovine	Female	Adult	Own stock	Greater than 2	Not pregnant	Natural	No	No	No
Dubuluk	Dhoqole	BDDS-559	Large	Ovine	Female	Adult	Own stock	Greater than 2	Lactating	Natural	No	No	No
Dubuluk	Dhoqole	BDDS-560	Large	Ovine	Female	Adult	Own stock	Greater than 2	Lactating	Natural	No	No	No
Dubuluk	Dhoqole	BDDS-561	Large	Ovine	Male	Young	Own stock			Natural	No	No	No
Dubuluk	Dhoqole	BDDS-562	Large	Ovine	Female	Adult	Own stock	Greater than 2	Lactating	Natural	No	No	No
Dubuluk	Dhoqole	BDDS-563	Large	Ovine	Female	Young	Own stock	Less than 2	Pregnant	Natural	Yes	No	No
Dubuluk	Dhoqole	BDDS-564	Large	Ovine	Female	Adult	Own stock	Greater than 2	Lactating	Natural	No	No	No
Dubuluk	Dhoqole	BDDS-565	Large	Ovine	Female	Adult	Own stock	Less than 2	Lactating	Natural	No	No	No
Dubuluk	Dhoqole	BDDS-566	Large	Caprine	Male	Young	Own stock			Natural	No	No	No
Dubuluk	Dhoqole	BDDS-567	Large	Ovine	Female	Adult	Own stock	Greater than 2	Lactating	Natural	No	No	No
Dubuluk	Dhoqole	BDDS-568	Large	Caprine	Male	Young	Own stock			Natural	No	No	No
Dubuluk	Dhoqole	BDDS-569	Large	Caprine	Male	Young	Own stock			Natural	No	No	No
Dubuluk	Dhoqole	BDDS-570	Large	Ovine	Female	Adult	Own stock	Greater than 2	Pregnant	Natural	No	No	No
Dubuluk	Dhoqole	BDDS-571	Large	Caprine	Female	Young	Own stock	Less than 2	Weaner	Natural	No	No	No
Dubuluk	Dhoqole	BDDS-572	Large	Caprine	Male	Young	Own stock			Natural	No	No	No
Dubuluk	Dhoqole	BDDS-573	Large	Caprine	Female	Young	Own stock	Less than 2	Weaner	Natural	No	No	No
Dubuluk	Dhoqole	BDDS-574	Large	Caprine	Male	Adult	Own stock			Natural	No	No	No
Dubuluk	Dhoqole	BDDS-575	Large	Caprine	Female	Adult	Own stock	Greater than 2	Pregnant	Natural	No	No	No
Dubuluk	Dhoqole	BDDS-576	Large	Caprine	Female	Adult	Own stock	Greater than 2	Pregnant	Natural	Yes	No	No
Dubuluk	Dhoqole	BDDS-577	Large	Caprine	Female	Adult	Own stock	Greater than 2	Lactating	Natural	No	No	No
Dubuluk	Dhoqole	BDDS-578	Large	Caprine	Female	Adult	Own stock	Greater than 2	Lactating	Natural	No	No	No
Dubuluk	Dhoqole	BDDS-579	Large	Ovine	Female	Adult	Own stock	Greater than 2	Not pregnant	Natural	No	No	No
Dubuluk	Dhoqole	BDDS-580	Large	Caprine	Female	Adult	Own stock	Greater than 2	Not pregnant	Natural	No	No	No
Dubuluk	Dhoqole	BDDS-581	Smallholder	Ovine	Female	Adult	Own stock	Greater than 2	Not pregnant	Natural	No	No	No
Dubuluk	Dhoqole	BDDS-582	Smallholder	Caprine	Female	Adult	Own stock	Greater than 2	Lactating	Natural	Yes	No	No
Dubuluk	Dhoqole	BDDS-583	Smallholder	Caprine	Female	Adult	Own stock	Greater than 2	Lactating	Natural	No	No	No
Dubuluk	Dhoqole	BDDS-584	Smallholder	Ovine	Female	Adult	Own stock	Greater than 2	Lactating	Natural	No	No	No
Dubuluk	Dhoqole	BDDS-585	Smallholder	Ovine	Female	Adult	Own stock	Greater than 2	Lactating	Natural	No	No	No
Dubuluk	Dhoqole	BDDS-586	Smallholder	Ovine	Female	Adult	Own stock	Greater than 2	Pregnant	Natural	No	No	No
Dubuluk	Dhoqole	BDDS-587	Smallholder	Ovine	Female	Adult	Own stock	Greater than 2	Lactating	Natural	No	No	No
Dubuluk	Dhoqole	BDDS-588	Smallholder	Ovine	Female	Adult	Own stock	Greater than 2	Lactating	Natural	No	No	No
Dubuluk	Jigessa	BDJS-589	Smallholder	Caprine	Female	Adult	Own stock	Greater than 2	Lactating	Natural	Yes	No	No
Dubuluk	Jigessa	BDJS-590	Smallholder	Caprine	Female	Adult	Own stock	Greater than 2	Lactating	Natural	Yes	No	No
Dubuluk	Jigessa	BDJS-591	Smallholder	Caprine	Female	Adult	Own stock	Greater than 2	Not pregnant	Natural	Yes	No	No
Dubuluk	Jigessa	BDJS-592	Smallholder	Caprine	Female	Adult	Own stock	Greater than 2	Not pregnant	Natural	No	No	No
Dubuluk	Jigessa	BDJS-593	Smallholder	Caprine	Female	Young	Own stock	Less than 2	Pregnant	Natural	No	No	No
Dubuluk	Jigessa	BDJS-594	Large	Caprine	Female	Adult	Own stock	Greater than 2	Lactating	Natural	Yes	No	No
Dubuluk	Jigessa	BDJS-595	Large	Caprine	Female	Adult	Own stock	Less than 2	Lactating	Natural	No	No	No
Dubuluk	Jigessa	BDJS-596	Large	Caprine	Female	Adult	Own stock	Less than 2	Pregnant	Natural	No	No	No
Dubuluk	Jigessa	BDJS-597	Large	Ovine	Female	Young	Own stock	Greater than 2	Lactating	Natural	No	No	No
Dubuluk	Jigessa	BDJS-598	Large	Caprine	Male	Young	Own stock			Natural	No	No	No
Dubuluk	Jigessa	BDJS-599	Large	Caprine	Female	Adult	Own stock	Greater than 2	Lactating	Natural	Yes	No	No
Dubuluk	Jigessa	BDJS-600	Large	Caprine	Male	Adult	Own stock			Natural	No	No	No
Dubuluk	Jigessa	BDJS-601	Large	Caprine	Female	Adult	Own stock	Greater than 2	Lactating	Natural	Yes	No	No
Dubuluk	Jigessa	BDJS-602	Large	Caprine	Female	Adult	Own stock	Less than 2	Lactating	Natural	No	No	No
Dubuluk	Jigessa	BDJS-603	Large	Caprine	Female	Adult	Own stock	Greater than 2	Lactating	Natural	Yes	No	No
Dubuluk	Jigessa	BDJS-604	Large	Caprine	Female	Adult	Own stock	Greater than 2	Lactating	Natural	Yes	No	No
Dubuluk	Jigessa	BDJS-605	Large	Caprine	Female	Adult	Own stock	Less than 2	Lactating	Natural	No	No	No
Dubuluk	Jigessa	BDJS-606	Large	Caprine	Female	Adult	Own stock	Less than 2	Pregnant	Natural	No	No	No
Dubuluk	Jigessa	BDJS-607	Large	Caprine	Female	Adult	Own stock	Less than 2	Pregnant	Natural	No	No	No
Dubuluk	Jigessa	BDJS-608	Large	Caprine	Female	Adult	Own stock	Greater than 2	Pregnant	Natural	Yes	No	No
Dubuluk	Jigessa	BDJS-609	Large	Caprine	Female	Adult	Own stock	Greater than 2	Lactating	Natural	Yes	No	No
Dubuluk	Jigessa	BDJS-610	Large	Caprine	Female	Adult	Own stock	Greater than 2	Lactating	Natural	Yes	No	No
Dubuluk	Jigessa	BDJS-611	Large	Caprine	Female	Adult	Own stock	Less than 2	Lactating	Natural	No	No	No
Dubuluk	Jigessa	BDJS-612	Large	Caprine	Female	Adult	Own stock	Greater than 2	Lactating	Natural	Yes	No	No
Dubuluk	Jigessa	BDJS-613	Large	Caprine	Female	Adult	Own stock	Greater than 2	Lactating	Natural	Yes	No	No
Dubuluk	Jigessa	BDJS-614	Large	Caprine	Female	Adult	Own stock	Greater than 2	Not pregnant	Natural	Yes	No	No
Dubuluk	Jigessa	BDJS-615	Large	Caprine	Female	Young	Own stock	Less than 2	Not pregnant	Natural	No	No	No
Dubuluk	Jigessa	BDJS-616	Large	Ovine	Female	Adult	Own stock	Greater than 2	Not pregnant	Natural	Yes	No	No
Dubuluk	Jigessa	BDJS-617	Large	Ovine	Female	Adult	Own stock	Greater than 2	Lactating	Natural	Yes	No	No
Dubuluk	Jigessa	BDJS-618	Large	Caprine	Female	Young	Own stock	Less than 2	Not pregnant	Natural	No	No	No
Dubuluk	Jigessa	BDJS-619	Large	Ovine	Female	Adult	Own stock	Greater than 2	Not pregnant	Natural	No	No	No
Dubuluk	Jigessa	BDJS-620	Large	Caprine	Female	Adult	Own stock	Greater than 2	Not pregnant	Natural	Yes	No	No
Dubuluk	Jigessa	BDJS-621	Large	Caprine	Female	Adult	Own stock	Greater than 2	Lactating	Natural	No	No	No
Dubuluk	Jigessa	BDJS-622	Large	Caprine	Female	Adult	Own stock	Greater than 2	Lactating	Natural	Yes	No	No
Dubuluk	Jigessa	BDJS-623	Large	Caprine	Female	Adult	Own stock	Greater than 2	Lactating	Natural	Yes	No	No
Dubuluk	Jigessa	BDJS-624	Large	Caprine	Female	Adult	Own stock	Greater than 2	Lactating	Natural	Yes	No	No
Dubuluk	Jigessa	BDJS-625	Large	Caprine	Female	Adult	Own stock	Greater than 2	Lactating	Natural	Yes	No	No
Dubuluk	Jigessa	BDJS-626	Smallholder	Caprine	Female	Adult	Own stock	Greater than 2	Lactating	Natural	No	No	No
Dubuluk	Jigessa	BDJS-627	Smallholder	Caprine	Female	Adult	Own stock	Greater than 2	Not pregnant	Natural	Yes	No	No
Dubuluk	Jigessa	BDJS-628	Smallholder	Caprine	Female	Adult	Own stock	Greater than 2	Lactating	Natural	No	No	No
Dubuluk	Jigessa	BDJS-629	Smallholder	Caprine	Female	Adult	Own stock	Greater than 2	Lactating	Natural	No	No	No
Dubuluk	Jigessa	BDJS-630	Smallholder	Ovine	Female	Young	Own stock	Greater than 2	Lactating	Natural	No	No	No
Dubuluk	Jigessa	BDJS-631	Smallholder	Ovine	Female	Adult	Own stock	Greater than 2	Lactating	Natural	No	No	No
Dubuluk	Jigessa	BDJS-632	Smallholder	Ovine	Female	Adult	Own stock	Greater than 2	Lactating	Natural	No	No	No
Dubuluk	Jigessa	BDJS-634	Smallholder	Caprine	Female	Adult	Own stock	Greater than 2	Lactating	Natural	No	No	No
Dubuluk	Jigessa	BDJS-635	Smallholder	Caprine	Female	Young	Own stock	Less than 2	Lactating	Natural	No	No	No
Dubuluk	Jigessa	BDJS-636	Smallholder	Ovine	Female	Young	Own stock	Greater than 2	Lactating	Natural	No	No	No
Miyo	Baha	BMBS-637	Large	Ovine	Female	Adult	Own stock	Greater than 2	Lactating	Natural	No	No	No
Miyo	Baha	BMBS-638	Large	Caprine	Male	Young	Own stock			Natural	No	No	No
Miyo	Baha	BMBS-639	Large	Caprine	Female	Adult	Own stock	Greater than 2	Lactating	Natural	No	No	No
Miyo	Baha	BMBS-640	Large	Caprine	Female	Young	Own stock	Less than 2	Weaner	Natural	No	No	No
Miyo	Baha	BMBS-641	Large	Caprine	Female	Adult	Own stock	Greater than 2	Lactating	Natural	No	No	No
Miyo	Baha	BMBS-642	Large	Caprine	Female	Adult	Own stock	Greater than 2	Lactating	Natural	Yes	No	No
Miyo	Baha	BMBS-643	Large	Caprine	Male	Young	Own stock			Natural	No	No	No
Miyo	Baha	BMBS-644	Large	Caprine	Male	Young	Own stock			Natural	No	No	No
Miyo	Baha	BMBS-645	Large	Caprine	Female	Young	Own stock	Less than 2	Pregnant	Natural	No	No	No
Miyo	Baha	BMBS-646	Large	Caprine	Female	Young	Own stock	Less than 2	Lactating	Natural	No	No	No
Miyo	Baha	BMBS-647	Large	Caprine	Female	Young	Own stock	Less than 2	Pregnant	Natural	No	No	No
Miyo	Baha	BMBS-648	Large	Caprine	Male	Young	Own stock			Natural	No	No	No
Miyo	Baha	BMBS-649	Large	Caprine	Female	Adult	Own stock	Greater than 2	Lactating	Natural	Yes	No	No
Miyo	Baha	BMBS-650	Large	Caprine	Male	Young	Own stock			Natural	No	No	No
Miyo	Baha	BMBS-651	Large	Caprine	Female	Young	Own stock	Greater than 2	Lactating	Natural	Yes	Yes	Yes
Miyo	Baha	BMBS-652	Large	Ovine	Male	Young	Own stock			Natural	No	No	No
Miyo	Baha	BMBS-653	Large	Ovine	Female	Young	Own stock	Less than 2	Weaner	Natural	No	No	No
Miyo	Baha	BMBS-654	Large	Ovine	Female	Adult	Own stock	Greater than 2	Lactating	Natural	No	No	No
Miyo	Baha	BMBS-655	Large	Caprine	Female	Adult	Own stock	Greater than 2	Pregnant	Natural	No	No	No
Miyo	Baha	BMBS-656	Large	Ovine	Female	Young	Own stock	Less than 2	Weaner	Natural	No	No	No
Miyo	Baha	BMBS-657	Large	Caprine	Female	Adult	Own stock	Greater than 2	Pregnant	Natural	Yes	No	No
Miyo	Baha	BMBS-658	Large	Caprine	Male	Young	Own stock			Natural	No	No	No
Miyo	Baha	BMBS-659	Large	Caprine	Female	Adult	Own stock	Less than 2	Pregnant	Natural	No	No	No
Miyo	Baha	BMBS-660	Large	Caprine	Female	Adult	Own stock	Less than 2	Weaner	Natural	No	Yes	Yes
Miyo	Baha	BMBS-661	Large	Caprine	Female	Adult	Own stock	Greater than 2	Pregnant	Natural	No	No	No
Miyo	Baha	BMBS-662	Large	Caprine	Male	Young	Own stock			Natural	No	No	No
Miyo	Baha	BMBS-663	Large	Caprine	Female	Adult	Own stock	Greater than 2	Pregnant	Natural	No	No	No
Miyo	Baha	BMBS-664	Large	Caprine	Male	Young	Own stock			Natural	No	No	No
Miyo	Baha	BMBS-665	Large	Caprine	Female	Adult	Own stock	Less than 2	Not pregnant	Natural	No	No	No
Miyo	Baha	BMBS-666	Large	Caprine	Male	Young	Own stock			Natural	No	No	No
Miyo	Baha	BMBS-667	Large	Ovine	Female	Young	Own stock	Less than 2	Weaner	Natural	No	No	No
Miyo	Baha	BMBS-668	Large	Ovine	Male	Young	Own stock			Natural	No	No	No
Miyo	Baha	BMBS-669	Large	Ovine	Female	Adult	Own stock	Greater than 2	Not pregnant	Natural	No	No	No
Miyo	Baha	BMBS-670	Large	Ovine	Female	Adult	Own stock	Greater than 2	Pregnant	Natural	No	No	No
Miyo	Baha	BMBS-671	Large	Caprine	Female	Adult	Own stock	Greater than 2	Not pregnant	Natural	Yes	No	No
Miyo	Baha	BMBS-672	Large	Caprine	Male	Young	Own stock			Natural	No	No	No
Miyo	Baha	BMBS-673	Large	Caprine	Female	Adult	Own stock	Greater than 2	Lactating	Natural	No	No	No
Miyo	Baha	BMBS-674	Large	Caprine	Female	Adult	Own stock	Greater than 2	Lactating	Natural	No	No	No
Miyo	Baha	BMBS-675	Large	Caprine	Female	Young	Own stock	Less than 2	Weaner	Natural	No	No	No
Miyo	Baha	BMBS-676	Large	Caprine	Female	Young	Own stock	Less than 2	Pregnant	Natural	No	No	No
Miyo	Baha	BMBS-677	Large	Caprine	Female	Adult	Own stock	Greater than 2	Lactating	Natural	No	No	No
Miyo	Baha	BMBS-678	Large	Caprine	Female	Adult	Own stock	Greater than 2	Lactating	Natural	Yes	No	No
Miyo	Baha	BMBS-679	Large	Caprine	Female	Adult	Own stock	Greater than 2	Lactating	Natural	No	No	No
Miyo	Baha	BMBS-680	Large	Caprine	Female	Adult	Own stock	Greater than 2	Lactating	Natural	No	No	No
Miyo	Baha	BMBS-681	Large	Caprine	Female	Adult	Own stock	Greater than 2	Lactating	Natural	No	No	No
Miyo	Baha	BMBS-682	Large	Caprine	Female	Young	Own stock	Greater than 2	Lactating	Natural	No	No	No
Miyo	Baha	BMBS-683	Large	Caprine	Female	Adult	Own stock	Greater than 2	Lactating	Natural	No	No	No
Miyo	Baha	BMBS-684	Large	Ovine	Female	Adult	Own stock	Greater than 2	Lactating	Natural	No	No	No
Miyo	Baha	BMBS-685	Large	Ovine	Female	Adult	Own stock	Greater than 2	Lactating	Natural	No	No	No
Miyo	Baha	BMBS-686	Large	Ovine	Female	Adult	Own stock	Greater than 2	Lactating	Natural	No	No	No
Miyo	Miyo	BMMS-687	Large	Caprine	Female	Adult	Own stock	Less than 2	Lactating	Natural	No	No	No
Miyo	Miyo	BMMS-688	Large	Caprine	Female	Young	Own stock	Less than 2	Weaner	Natural	No	No	No
Miyo	Miyo	BMMS-689	Large	Caprine	Female	Young	Own stock	Less than 2	Lactating	Natural	No	No	No
Miyo	Miyo	BMMS-690	Large	Caprine	Female	Young	Own stock	Greater than 2	Lactating	Natural	No	No	No
Miyo	Miyo	BMMS-691	Large	Caprine	Female	Adult	Own stock	Greater than 2	Pregnant	Natural	No	No	No
Miyo	Miyo	BMMS-692	Large	Caprine	Female	Young	Own stock	Less than 2	Weaner	Natural	No	No	No
Miyo	Miyo	BMMS-693	Large	Caprine	Female	Adult	Own stock	Greater than 2	Lactating	Natural	No	No	No
Miyo	Miyo	BMMS-694	Large	Caprine	Female	Adult	Own stock	Greater than 2	Pregnant	Natural	Yes	No	No
Miyo	Miyo	BMMS-695	Large	Caprine	Female	Adult	Own stock	Greater than 2	Pregnant	Natural	No	No	No
Miyo	Miyo	BMMS-696	Large	Caprine	Male	Young	Own stock			Natural	No	No	No
Miyo	Miyo	BMMS-697	Large	Caprine	Female	Young	Own stock	Greater than 2	Pregnant	Natural	No	No	No
Miyo	Miyo	BMMS-698	Large	Caprine	Female	Adult	Own stock	Greater than 2	Pregnant	Natural	No	No	No
Miyo	Miyo	BMMS-699	Large	Caprine	Female	Adult	Own stock	Greater than 2	Lactating	Natural	Yes	No	No
Miyo	Miyo	BMMS-700	Large	Caprine	Female	Adult	Own stock	Greater than 2	Pregnant	Natural	No	No	No
Miyo	Miyo	BMMS-701	Large	Caprine	Female	Young	Own stock	Greater than 2	Pregnant	Natural	No	No	No
Miyo	Miyo	BMMS-702	Large	Caprine	Female	Adult	Own stock	Greater than 2	Lactating	Natural	No	No	No
Miyo	Miyo	BMMS-703	Large	Caprine	Female	Adult	Own stock	Greater than 2	Lactating	Natural	No	No	No
Miyo	Miyo	BMMS-704	Large	Caprine	Female	Young	Own stock	Greater than 2	Pregnant	Natural	No	No	No
Miyo	Miyo	BMMS-705	Large	Caprine	Female	Young	Own stock	Less than 2	Weaner	Natural	No	No	No
Miyo	Miyo	BMMS-706	Large	Ovine	Male	Adult	Own stock			Natural	No	No	No
Miyo	Miyo	BMMS-707	Large	Ovine	Female	Adult	Own stock	Greater than 2	Lactating	Natural	Yes	No	No
Miyo	Miyo	BMMS-708	Large	Caprine	Female	Young	Own stock	Greater than 2	Pregnant	Natural	No	No	No
Miyo	Miyo	BMMS-709	Large	Caprine	Female	Young	Own stock	Less than 2	Weaner	Natural	No	No	No
Miyo	Miyo	BMMS-710	Large	Caprine	Female	Adult	Own stock	Greater than 2	Pregnant	Natural	No	No	No
Miyo	Miyo	BMMS-711	Large	Caprine	Female	Adult	Own stock	Greater than 2	Lactating	Natural	No	Yes	No
Miyo	Miyo	BMMS-712	Large	Caprine	Female	Adult	Own stock	Greater than 2	Lactating	Natural	No	No	No
Miyo	Miyo	BMMS-713	Large	Caprine	Female	Adult	Own stock	Greater than 2	Lactating	Natural	No	No	No
Miyo	Miyo	BMMS-714	Large	Caprine	Female	Adult	Own stock	Greater than 2	Pregnant	Natural	No	No	No
Miyo	Miyo	BMMS-715	Large	Caprine	Female	Young	Own stock	Less than 2	Lactating	Natural	No	No	No
Miyo	Miyo	BMMS-716	Large	Caprine	Female	Young	Own stock	Less than 2	Weaner	Natural	No	No	No
Miyo	Miyo	BMMS-717	Large	Ovine	Female	Adult	Own stock	Greater than 2	Pregnant	Natural	No	No	No
Miyo	Miyo	BMMS-718	Large	Ovine	Female	Young	Own stock	Less than 2	Lactating	Natural	No	No	No
Miyo	Miyo	BMMS-719	Large	Caprine	Female	Adult	Own stock	Greater than 2	Pregnant	Natural	No	No	No
Miyo	Miyo	BMMS-720	Large	Ovine	Female	Adult	Own stock	Greater than 2	Not pregnant	Natural	No	No	No
Miyo	Miyo	BMMS-721	Smallholder	Caprine	Female	Young	Own stock	Less than 2	Weaner	Natural	No	No	No
Miyo	Miyo	BMMS-722	Smallholder	Ovine	Female	Young	Own stock	Less than 2	Lactating	Natural	No	No	No
Miyo	Miyo	BMMS-723	Smallholder	Ovine	Female	Adult	Own stock	Greater than 2	Pregnant	Natural	No	No	No
Miyo	Miyo	BMMS-724	Smallholder	Ovine	Female	Young	Own stock	Greater than 2	Pregnant	Natural	No	No	No
Miyo	Miyo	BMMS-725	Smallholder	Ovine	Female	Young	Own stock	Less than 2	Weaner	Natural	No	No	No
Miyo	Miyo	BMMS-726	Smallholder	Caprine	Female	Adult	Own stock	Greater than 2	Lactating	Natural	No	Yes	Yes
Miyo	Miyo	BMMS-727	Smallholder	Ovine	Female	Young	Own stock	Less than 2	Weaner	Natural	No	No	No
Miyo	Miyo	BMMS-728	Smallholder	Caprine	Female	Young	Own stock	Less than 2	Weaner	Natural	No	No	No
Miyo	Miyo	BMMS-729	Smallholder	Caprine	Female	Young	Own stock	Less than 2	Weaner	Natural	No	No	No
Miyo	Miyo	BMMS-730	Smallholder	Caprine	Female	Young	Own stock	Less than 2	Weaner	Natural	No	No	No
Miyo	Miyo	BMMS-731	Smallholder	Caprine	Female	Adult	Own stock	Greater than 2	Lactating	Natural	No	No	No
Miyo	Miyo	BMMS-732	Smallholder	Caprine	Female	Adult	Own stock	Greater than 2	Lactating	Natural	No	No	No
Miyo	Miyo	BMMS-733	Smallholder	Caprine	Female	Young	Own stock	Greater than 2	Lactating	Natural	Yes	No	No
Miyo	Miyo	BMMS-734	Smallholder	Caprine	Female	Adult	Own stock	Greater than 2	Lactating	Natural	Yes	No	No
Miyo	Miyo	BMMS-735	Smallholder	Caprine	Female	Adult	Own stock	Greater than 2	Lactating	Natural	No	No	No
Miyo	Miyo	BMMS-736	Smallholder	Caprine	Female	Adult	Own stock	Greater than 2	Pregnant	Natural	No	No	No
Miyo	Rarewardelle	BMRS-737	Large	Caprine	Female	Adult	Own stock	Greater than 2	Lactating	Natural	No	No	No
Miyo	Rarewardelle	BMRS-738	Large	Caprine	Female	Adult	Own stock	Greater than 2	Lactating	Natural	Yes	No	No
Miyo	Rarewardelle	BMRS-739	Large	Caprine	Female	Young	Own stock	Less than 2	Lactating	Natural	Yes	No	No
Miyo	Rarewardelle	BMRS-740	Large	Caprine	Female	Adult	Own stock	Greater than 2	Lactating	Natural	Yes	No	No
Miyo	Rarewardelle	BMRS-741	Large	Caprine	Female	Adult	Own stock	Less than 2	Lactating	Natural	No	No	No
Miyo	Rarewardelle	BMRS-742	Large	Caprine	Female	Adult	Own stock	Greater than 2	Pregnant	Natural	Yes	Yes	Yes
Miyo	Rarewardelle	BMRS-743	Large	Caprine	Female	Adult	Own stock	Greater than 2	Lactating	Natural	Yes	Yes	Yes
Miyo	Rarewardelle	BMRS-744	Large	Caprine	Female	Adult	Own stock	Greater than 2	Not pregnant	Natural	Yes	No	No
Miyo	Rarewardelle	BMRS-745	Large	Caprine	Female	Adult	Own stock	Less than 2	Not pregnant	Natural	No	No	No
Miyo	Rarewardelle	BMRS-746	Large	Caprine	Female	Adult	Own stock	Greater than 2	Lactating	Natural	No	No	No
Miyo	Rarewardelle	BMRS-747	Large	Caprine	Female	Adult	Own stock	Greater than 2	Not pregnant	Natural	Yes	No	No
Miyo	Rarewardelle	BMRS-748	Smallholder	Caprine	Female	Adult	Own stock	Less than 2	Pregnant	Natural	Yes	No	No
Miyo	Rarewardelle	BMRS-749	Smallholder	Caprine	Female	Adult	Own stock	Less than 2	Not pregnant	Natural	Yes	No	No
Miyo	Rarewardelle	BMRS-750	Smallholder	Caprine	Female	Adult	Own stock	Greater than 2	Lactating	Natural	Yes	No	No
Miyo	Rarewardelle	BMRS-751	Smallholder	Caprine	Female	Adult	Own stock	Greater than 2	Pregnant	Natural	No	Yes	Yes
Miyo	Rarewardelle	BMRS-752	Smallholder	Caprine	Female	Adult	Own stock	Greater than 2	Lactating	Natural	No	No	No
Miyo	Rarewardelle	BMRS-753	Smallholder	Caprine	Female	Adult	Own stock	Greater than 2	Not pregnant	Natural	Yes	No	No
Miyo	Rarewardelle	BMRS-754	Smallholder	Caprine	Female	Adult	Own stock	Greater than 2	Lactating	Natural	No	No	No
Miyo	Rarewardelle	BMRS-755	Smallholder	Caprine	Female	Adult	Own stock	Greater than 2	Lactating	Natural	Yes	No	No
Miyo	Rarewardelle	BMRS-756	Large	Caprine	Female	Young	Own stock	Less than 2	Lactating	Natural	No	Yes	Yes
Miyo	Rarewardelle	BMRS-757	Large	Caprine	Female	Adult	Own stock	Greater than 2	Lactating	Natural	No	No	No
Miyo	Rarewardelle	BMRS-758	Large	Caprine	Female	Adult	Own stock	Greater than 2	Lactating	Natural	Yes	No	No
Miyo	Rarewardelle	BMRS-759	Large	Caprine	Female	Adult	Own stock	Greater than 2	Lactating	Natural	Yes	No	No
Miyo	Rarewardelle	BMRS-760	Large	Caprine	Female	Adult	Own stock	Greater than 2	Lactating	Natural	Yes	No	No
Miyo	Rarewardelle	BMRS-761	Large	Caprine	Female	Adult	Own stock	Greater than 2	Pregnant	Natural	Yes	No	No
Miyo	Rarewardelle	BMRS-762	Large	Caprine	Female	Adult	Own stock	Greater than 2	Lactating	Natural	No	No	No
Miyo	Rarewardelle	BMRS-763	Large	Caprine	Female	Adult	Own stock	Greater than 2	Lactating	Natural	No	No	No
Miyo	Rarewardelle	BMRS-764	Large	Caprine	Female	Adult	Own stock	Greater than 2	Lactating	Natural	Yes	No	No
Miyo	Rarewardelle	BMRS-765	Large	Caprine	Female	Young	Own stock	Less than 2	Lactating	Natural	No	No	No
Miyo	Rarewardelle	BMRS-766	Large	Caprine	Female	Adult	Own stock	Greater than 2	Lactating	Natural	Yes	No	No
Miyo	Rarewardelle	BMRS-767	Large	Caprine	Female	Adult	Own stock	Greater than 2	Lactating	Natural	Yes	No	No
Miyo	Rarewardelle	BMRS-768	Large	Ovine	Female	Adult	Own stock	Less than 2	Not pregnant	Natural	Yes	No	No
Miyo	Rarewardelle	BMRS-769	Large	Caprine	Female	Adult	Own stock	Greater than 2	Lactating	Natural	Yes	No	No
Miyo	Rarewardelle	BMRS-770	Large	Caprine	Female	Adult	Own stock	Less than 2	Lactating	Natural	Yes	Yes	No
Miyo	Rarewardelle	BMRS-771	Large	Caprine	Female	Adult	Own stock	Greater than 2	Pregnant	Natural	No	No	No
Miyo	Rarewardelle	BMRS-772	Large	Caprine	Female	Adult	Own stock	Greater than 2	Pregnant	Natural	Yes	Yes	No
Miyo	Rarewardelle	BMRS-773	Large	Caprine	Female	Adult	Own stock	Greater than 2	Lactating	Natural	Yes	No	No
Miyo	Rarewardelle	BMRS-774	Large	Caprine	Female	Adult	Own stock	Greater than 2	Lactating	Natural	No	Yes	Yes
Miyo	Rarewardelle	BMRS-775	Large	Caprine	Female	Adult	Own stock	Greater than 2	Lactating	Natural	Yes	No	No
Miyo	Rarewardelle	BMRS-776	Large	Ovine	Female	Adult	Own stock	Greater than 2	Lactating	Natural	No	No	No
Miyo	Rarewardelle	BMRS-777	Large	Ovine	Female	Adult	Own stock	Greater than 2	Pregnant	Natural	No	Yes	Yes
Miyo	Rarewardelle	BMRS-778	Large	Ovine	Female	Adult	Own stock	Greater than 2	Pregnant	Natural	No	No	No
Miyo	Rarewardelle	BMRS-779	Large	Ovine	Female	Adult	Own stock	Greater than 2	Lactating	Natural	No	Yes	No
Miyo	Rarewardelle	BMRS-780	Large	Ovine	Female	Adult	Own stock	Greater than 2	Pregnant	Natural	No	No	No
Miyo	Rarewardelle	BMRS-781	Large	Caprine	Female	Adult	Own stock	Greater than 2	Lactating	Natural	Yes	No	No
Miyo	Rarewardelle	BMRS-782	Large	Caprine	Female	Adult	Own stock	Greater than 2	Lactating	Natural	Yes	No	No
Miyo	Rarewardelle	BMRS-783	Large	Caprine	Female	Adult	Own stock	Less than 2	Not pregnant	Natural	Yes	No	No
Miyo	Rarewardelle	BMRS-784	Large	Caprine	Female	Adult	Own stock	Greater than 2	Pregnant	Natural	Yes	No	No
Miyo	Rarewardelle	BMRS-785	Large	Ovine	Female	Adult	Own stock	Greater than 2	Pregnant	Natural	No	No	No
Miyo	Rarewardelle	BMRS-786	Large	Ovine	Female	Adult	Own stock	Greater than 2	Lactating	Natural	No	No	No
Miyo	Boku	BMBS-787	Large	Ovine	Female	Adult	Own stock	Greater than 2	Lactating	Natural	No	No	No
Miyo	Boku	BMBS-788	Large	Ovine	Female	Adult	Own stock	Greater than 2	Pregnant	Natural	Yes	No	No
Miyo	Boku	BMBS-789	Large	Caprine	Female	Adult	Own stock	Greater than 2	Lactating	Natural	No	No	No
Miyo	Boku	BMBS-790	Large	Ovine	Female	Adult	Own stock	Greater than 2	Lactating	Natural	Yes	No	No
Miyo	Boku	BMBS-791	Large	Ovine	Female	Young	Own stock	Greater than 2	Pregnant	Natural	No	No	No
Miyo	Boku	BMBS-792	Large	Ovine	Female	Adult	Own stock	Greater than 2	Not pregnant	Natural	No	No	No
Miyo	Boku	BMBS-793	Large	Ovine	Female	Adult	Own stock	Greater than 2	Not pregnant	Natural	Yes	No	No
Miyo	Boku	BMBS-794	Large	Caprine	Female	Adult	Own stock	Greater than 2	Not pregnant	Natural	No	No	No
Miyo	Boku	BMBS-795	Large	Caprine	Female	Adult	Own stock	Greater than 2	Lactating	Natural	No	No	No
Miyo	Boku	BMBS-796	Large	Caprine	Male	Young	Own stock			Natural	No	No	No
Miyo	Boku	BMBS-797	Large	Caprine	Male	Young	Own stock			Natural	No	No	No
Miyo	Boku	BMBS-798	Large	Caprine	Male	Adult	Own stock			Natural	No	No	No
Miyo	Boku	BMBS-799	Large	Caprine	Female	Adult	Own stock	Greater than 2	Lactating	Natural	Yes	No	No
Miyo	Boku	BMBS-800	Large	Caprine	Female	Young	Own stock	Less than 2	Lactating	Natural	No	No	No
Miyo	Boku	BMBS-801	Large	Caprine	Female	Adult	Own stock	Greater than 2	Lactating	Natural	No	No	No
Miyo	Boku	BMBS-802	Large	Caprine	Female	Adult	Own stock	Greater than 2	Lactating	Natural	No	No	No
Miyo	Boku	BMBS-803	Large	Caprine	Female	Adult	Own stock	Greater than 2	Pregnant	Natural	Yes	No	No
Miyo	Boku	BMBS-804	Large	Caprine	Female	Young	Own stock	Less than 2	Weaner	Natural	No	No	No
Miyo	Boku	BMBS-805	Large	Caprine	Female	Young	Own stock	Less than 2	Pregnant	Natural	No	No	No
Miyo	Boku	BMBS-806	Large	Caprine	Female	Adult	Own stock	Greater than 2	Lactating	Natural	No	No	No
Miyo	Boku	BMBS-807	Large	Caprine	Female	Adult	Own stock	Greater than 2	Lactating	Natural	Yes	No	No
Miyo	Boku	BMBS-808	Large	Caprine	Female	Adult	Own stock	Greater than 2	Pregnant	Natural	Yes	No	No
Miyo	Boku	BMBS-809	Large	Caprine	Female	Adult	Own stock	Greater than 2	Lactating	Natural	Yes	No	No
Miyo	Boku	BMBS-810	Large	Caprine	Female	Young	Own stock	Less than 2	Weaner	Natural	No	No	No
Miyo	Boku	BMBS-811	Large	Ovine	Female	Adult	Own stock	Greater than 2	Lactating	Natural	No	No	No
Miyo	Boku	BMBS-812	Large	Caprine	Female	Adult	Own stock	Less than 2	Pregnant	Natural	Yes	No	No
Miyo	Boku	BMBS-813	Large	Ovine	Female	Adult	Own stock	Greater than 2	Lactating	Natural	No	No	No
Miyo	Boku	BMBS-814	Large	Caprine	Male	Young	Own stock			Natural	No	No	No
Miyo	Boku	BMBS-815	Large	Caprine	Female	Adult	Own stock	Less than 2	Pregnant	Natural	Yes	No	No
Miyo	Boku	BMBS-816	Large	Ovine	Female	Adult	Own stock	Less than 2	Pregnant	Natural	No	No	No
Miyo	Boku	BMBS-817	Large	Ovine	Female	Adult	Own stock	Greater than 2	Not pregnant	Natural	No	No	No
Miyo	Boku	BMBS-818	Large	Ovine	Female	Adult	Own stock	Greater than 2	Lactating	Natural	No	No	No
Miyo	Boku	BMBS-819	Large	Caprine	Female	Adult	Own stock	Less than 2	Lactating	Natural	Yes	No	No
Miyo	Boku	BMBS-820	Large	Ovine	Female	Adult	Own stock	Greater than 2	Pregnant	Natural	No	No	No
Miyo	Boku	BMBS-821	Large	Ovine	Female	Adult	Own stock	Greater than 2	Pregnant	Natural	No	No	No
Miyo	Boku	BMBS-822	Large	Ovine	Female	Adult	Own stock	Greater than 2	Lactating	Natural	No	No	No
Miyo	Boku	BMBS-823	Large	Caprine	Female	Adult	Own stock	Greater than 2	Lactating	Natural	No	No	No
Miyo	Boku	BMBS-824	Large	Caprine	Female	Adult	Own stock	Less than 2	Pregnant	Natural	No	No	No
Miyo	Boku	BMBS-825	Large	Caprine	Female	Adult	Own stock	Greater than 2	Lactating	Natural	Yes	No	No
Miyo	Boku	BMBS-826	Large	Ovine	Female	Adult	Own stock	Greater than 2	Lactating	Natural	No	No	No
Miyo	Boku	BMBS-827	Large	Caprine	Female	Adult	Own stock	Greater than 2	Lactating	Natural	No	No	No
Miyo	Boku	BMBS-828	Large	Caprine	Female	Young	Own stock	Greater than 2	Pregnant	Natural	No	No	No
Miyo	Boku	BMBS-829	Large	Ovine	Female	Young	Own stock	Greater than 2	Lactating	Natural	No	No	No
Miyo	Boku	BMBS-830	Large	Caprine	Female	Young	Own stock	Less than 2	Weaner	Natural	No	No	No
Miyo	Boku	BMBS-831	Large	Caprine	Female	Adult	Own stock	Greater than 2	Lactating	Natural	Yes	No	No
Miyo	Boku	BMBS-832	Large	Caprine	Female	Young	Own stock	Less than 2	Pregnant	Natural	No	No	No
Miyo	Boku	BMBS-833	Large	Caprine	Female	Adult	Own stock	Greater than 2	Lactating	Natural	No	No	No
Miyo	Boku	BMBS-834	Large	Caprine	Female	Young	Own stock	Less than 2	Weaner	Natural	No	No	No
Miyo	Boku	BMBS-835	Large	Caprine	Female	Young	Own stock	Less than 2	Weaner	Natural	No	No	No
Miyo	Boku	BMBS-836	Large	Ovine	Female	Adult	Own stock	Greater than 2	Lactating	Natural	No	No	No
Miyo	Chari Turura	BMCXS-837	Large	Caprine	Female	Adult	Own stock	Greater than 2	Lactating	Natural	Yes	No	No
Miyo	Chari Turura	BMCXS-838	Large	Caprine	Female	Young	Own stock	Greater than 2	Lactating	Natural	No	No	No
Miyo	Chari Turura	BMCXS-839	Large	Caprine	Female	Young	Own stock	Greater than 2	Lactating	Natural	No	No	No
Miyo	Chari Turura	BMCXS-840	Large	Caprine	Female	Young	Own stock	Less than 2	Lactating	Natural	No	No	No
Miyo	Chari Turura	BMCXS-841	Large	Caprine	Female	Young	Own stock	Greater than 2	Lactating	Natural	No	No	No
Miyo	Chari Turura	BMCXS-842	Large	Caprine	Female	Young	Own stock	Greater than 2	Pregnant	Natural	Yes	No	No
Miyo	Chari Turura	BMCXS-843	Large	Caprine	Female	Young	Own stock	Greater than 2	Lactating	Natural	No	No	No
Miyo	Chari Turura	BMCXS-844	Large	Caprine	Female	Young	Own stock	Greater than 2	Lactating	Natural	No	No	No
Miyo	Chari Turura	BMCXS-845	Large	Caprine	Female	Adult	Own stock	Greater than 2	Lactating	Natural	No	No	No
Miyo	Chari Turura	BMCXS-846	Large	Caprine	Female	Adult	Own stock	Greater than 2	Lactating	Natural	No	No	No
Miyo	Chari Turura	BMCXS-847	Large	Caprine	Female	Young	Own stock	Less than 2	Lactating	Natural	Yes	No	No
Miyo	Chari Turura	BMCXS-848	Large	Caprine	Female	Adult	Own stock	Greater than 2	Pregnant	Natural	Yes	Yes	Yes
Miyo	Chari Turura	BMCXS-849	Large	Caprine	Female	Adult	Own stock	Greater than 2	Pregnant	Natural	No	No	No
Miyo	Chari Turura	BMCXS-850	Large	Caprine	Female	Young	Own stock	Less than 2	Lactating	Natural	No	No	No
Miyo	Chari Turura	BMCXS-851	Large	Caprine	Female	Adult	Own stock	Greater than 2	Lactating	Natural	No	No	No
Miyo	Chari Turura	BMCXS-852	Large	Caprine	Female	Young	Own stock	Greater than 2	Not pregnant	Natural	No	No	No
Miyo	Chari Turura	BMCXS-853	Large	Caprine	Female	Young	Own stock	Greater than 2	Pregnant	Natural	No	No	No
Miyo	Chari Turura	BMCXS-854	Large	Caprine	Female	Adult	Own stock	Greater than 2	Lactating	Natural	Yes	No	No
Miyo	Chari Turura	BMCXS-855	Large	Caprine	Female	Adult	Own stock	Greater than 2	Lactating	Natural	No	No	No
Miyo	Chari Turura	BMCXS-856	Large	Caprine	Female	Young	Own stock	Greater than 2	Pregnant	Natural	Yes	No	No
Miyo	Chari Turura	BMCXS-857	Large	Caprine	Female	Adult	Own stock	Greater than 2	Pregnant	Natural	No	No	No
Miyo	Chari Turura	BMCXS-858	Large	Caprine	Female	Adult	Own stock	Greater than 2	Lactating	Natural	No	No	No
Miyo	Chari Turura	BMCXS-859	Large	Caprine	Female	Adult	Own stock	Greater than 2	Lactating	Natural	Yes	No	No
Miyo	Chari Turura	BMCXS-860	Large	Caprine	Female	Adult	Own stock	Greater than 2	Lactating	Natural	No	No	No
Miyo	Chari Turura	BMCXS-861	Large	Caprine	Male	Young	Own stock			Natural	No	No	No
Miyo	Chari Turura	BMCXS-862	Smallholder	Caprine	Female	Young	Own stock	Less than 2	Lactating	Natural	No	No	No
Miyo	Chari Turura	BMCXS-863	Smallholder	Caprine	Female	Young	Own stock	Less than 2	Lactating	Natural	No	No	No
Miyo	Chari Turura	BMCXS-864	Smallholder	Caprine	Female	Adult	Own stock	Greater than 2	Pregnant	Natural	Yes	No	No
Miyo	Chari Turura	BMCXS-865	Smallholder	Caprine	Female	Young	Own stock	Greater than 2	Not pregnant	Natural	No	No	No
Miyo	Chari Turura	BMCXS-866	Smallholder	Caprine	Female	Young	Own stock	Greater than 2	Lactating	Natural	No	No	No
Miyo	Chari Turura	BMCXS-867	Smallholder	Caprine	Female	Adult	Own stock	Greater than 2	Lactating	Natural	No	No	No
Miyo	Chari Turura	BMCXS-868	Smallholder	Caprine	Female	Adult	Own stock	Greater than 2	Pregnant	Natural	No	No	No
Miyo	Chari Turura	BMCXS-869	Smallholder	Caprine	Female	Adult	Own stock	Greater than 2	Pregnant	Natural	No	No	No
Miyo	Chari Turura	BMCXS-870	Smallholder	Caprine	Female	Adult	Own stock	Greater than 2	Lactating	Natural	No	No	No
Miyo	Chari Turura	BMCXS-871	Smallholder	Caprine	Female	Adult	Own stock	Greater than 2	Lactating	Natural	No	No	No
Miyo	Chari Turura	BMCXS-872	Smallholder	Caprine	Female	Young	Own stock	Greater than 2	Lactating	Natural	Yes	No	No
Miyo	Chari Turura	BMCXS-873	Smallholder	Ovine	Female	Young	Own stock	Less than 2	Lactating	Natural	No	No	No
Miyo	Chari Turura	BMCXS-874	Smallholder	Caprine	Female	Young	Own stock	Greater than 2	Pregnant	Natural	Yes	No	No
Miyo	Chari Turura	BMCXS-875	Smallholder	Ovine	Female	Young	Own stock	Less than 2	Lactating	Natural	No	No	No
Miyo	Chari Turura	BMCXS-876	Smallholder	Ovine	Female	Young	Own stock	Greater than 2	Pregnant	Natural	No	No	No
Miyo	Chari Turura	BMCXS-877	Smallholder	Ovine	Female	Adult	Own stock	Greater than 2	Pregnant	Natural	No	No	No
Miyo	Chari Turura	BMCXS-878	Smallholder	Ovine	Female	Adult	Own stock	Greater than 2	Pregnant	Natural	No	No	No
Miyo	Chari Turura	BMCXS-879	Smallholder	Ovine	Female	Adult	Own stock	Greater than 2	Pregnant	Natural	No	No	No
Miyo	Chari Turura	BMCXS-880	Smallholder	Ovine	Female	Young	Own stock	Less than 2	Lactating	Natural	No	No	No
Miyo	Chari Turura	BMCXS-881	Smallholder	Ovine	Female	Adult	Own stock	Greater than 2	Not pregnant	Natural	No	No	No
Miyo	Chari Turura	BMCXS-882	Smallholder	Ovine	Female	Adult	Own stock	Greater than 2	Lactating	Natural	No	No	No
Miyo	Chari Turura	BMCXS-883	Smallholder	Ovine	Female	Young	Own stock	Less than 2	Pregnant	Natural	No	No	No
Miyo	Chari Turura	BMCXS-884	Smallholder	Ovine	Female	Adult	Own stock	Greater than 2	Pregnant	Natural	No	No	No
Miyo	Chari Turura	BMCXS-885	Smallholder	Caprine	Male	Young	Own stock			Natural	No	No	No
Miyo	Chari Turura	BMCXS-886	Smallholder	Caprine	Male	Young	Own stock			Natural	No	No	No
Miyo	Chari Turura	BMCXS-887	Smallholder	Caprine	Female	Young	Own stock	Greater than 2	Lactating	Natural	Yes	No	No
