# Supplementary material for: Brucellosis in ruminants and pastoralists in Borena, Southern Ethiopia
Source: PLoS Negl Trop Dis. 2020 Jul 24;14(7):e0008461. doi: 10.1371/journal.pntd.0008461 (PMC7406081; doi:10.1371/journal.pntd.0008461)
Supplement: S3 Dataset — (XLSX) [file pntd.0008461.s005.xlsx]

## Sheet: Sheet1
District	Sample ID	Sex	Age	Marital status	educational level	No of people at home	Animals at home	Animal Species	Knowledge of brucellosis	Had Malaria like illness	Raw milk	Raw meat	Raw milk with blood	Assist during calving	Dispose dead	Presence of seropositive animals at Home	RBT	C-ELISA
Gomole	BGH-001	Male	20-60 yrs	Married	Secondary	>10	Yes	Three	No	Yes	Yes	Yes	Yes	Yes	Yes	No	No	No
Gomole	BGH-002	Male	20-60 yrs	Married	College Diploma	1 to 5	Yes	Three	No	Yes	Yes	No	No	Yes	Yes	No	No	No
Gomole	BGH-003	Male	20-60 yrs	Married	Degree	1 to 5	Yes	Three	Yes	No	Yes	No	No	Yes	Yes	No	No	No
Gomole	BGH-004	Male	20-60 yrs	Married	Illiterate	6 to 10	Yes	Three	No	Yes	Yes	Yes	Yes	Yes	No	No	No	No
Gomole	BGH-005	Female	20-60 yrs	Married	Illiterate	6 to 10	Yes	Three	No	Yes	Yes	Yes	Yes	Yes	Yes	No	No	No
Gomole	BGH-006	Female	< or equal to 19	Married	Illiterate	1 to 5	Yes	Three	No	Yes	Yes	Yes	No	No	Yes	Yes	No	No
Gomole	BGH-007	Female	20-60 yrs	Married	Secondary	1 to 5	Yes	Three	No	No	Yes	No	No	No	No	No	No	No
Gomole	BGH-008	Male	20-60 yrs	Married	Illiterate	1 to 5	Yes	Three	No	Yes	No	Yes	No	No	No	No	No	No
Gomole	BGH-009	Female	20-60 yrs	Married	Illiterate	6 to 10	Yes	Three	No	Yes	Yes	Yes	No	Yes	Yes	No	No	No
Gomole	BGH-010	Male	20-60 yrs	Married	Secondary	1 to 5	Yes	Three	No	No	No	Yes	No	Yes	Yes	Yes	No	No
Gomole	BGH-011	Male	< or equal to 19	Married	Illiterate	1 to 5	Yes	Three	No	No	Yes	No	No	Yes	No	No	No	No
Gomole	BGH-012	Female	20-60 yrs	Married	Illiterate	6 to 10	Yes	Three	No	Yes	No	No	No	No	No	No	No	No
Gomole	BGH-013	Male	< or equal to 19	Single	Primary	1 to 5	Yes	Three	No	No	Yes	No	No	No	Yes	No	No	No
Gomole	BGH-014	Male	< or equal to 19	Single	Primary	1 to 5	Yes	Three	No	No	Yes	No	No	No	No	No	No	No
Gomole	BGH-015	Male	< or equal to 19	Single	Primary	6 to 10	Yes	Three	No	No	Yes	No	No	No	Yes	No	No	No
Gomole	BGH-016	Male	20-60 yrs	Single	Illiterate	6 to 10	Yes	Three	No	Yes	Yes	No	No	No	No	Yes	No	No
Gomole	BGH-017	Male	20-60 yrs	Married	Illiterate	6 to 10	Yes	Three	No	Yes	No	Yes	Yes	No	Yes	No	No	No
Gomole	BGH-018	Male	< or equal to 19	Single	Primary	6 to 10	Yes	Three	No	No	Yes	No	No	No	Yes	Yes	No	No
Gomole	BGH-019	Male	< or equal to 19	Single	Primary	6 to 10	Yes	Three	No	No	Yes	No	No	Yes	No	Yes	No	No
Gomole	BGH-020	Male	< or equal to 19	Single	Illiterate	1 to 5	Yes	Three	No	No	Yes	No	No	No	No	No	No	No
Gomole	BGH-021	Male	< or equal to 19	Single	Illiterate	6 to 10	Yes	Three	No	No	Yes	No	No	No	No	No	No	No
Gomole	BGH-022	Female	> 60 yrs	Married	Illiterate	6 to 10	Yes	Three	No	Yes	Yes	Yes	Yes	Yes	Yes	No	No	No
Gomole	BGH-023	Female	< or equal to 19	Married	Primary	1 to 5	Yes	Three	No	Yes	No	No	No	Yes	Yes	No	No	No
Gomole	BGH-024	Male	20-60 yrs	Married	Illiterate	>10	Yes	Three	No	Yes	Yes	Yes	Yes	No	Yes	Yes	No	No
Gomole	BGH-025	Male	20-60 yrs	Married	Illiterate	6 to 10	Yes	Three	No	Yes	Yes	No	No	No	No	Yes	No	No
Gomole	BGH-026	Female	20-60 yrs	Married	Illiterate	6 to 10	Yes	Three	No	Yes	Yes	No	No	No	No	No	No	No
Gomole	BGH-028	Female	20-60 yrs	Married	Illiterate	>10	Yes	Three	No	Yes	No	No	No	No	Yes	No	No	No
Gomole	BGH-029	Male	> 60 yrs	Married	Illiterate	>10	Yes	Three	No	Yes	Yes	Yes	Yes	No	No	No	No	No
Gomole	BGDGH-031	Female	20-60 yrs	Married	Illiterate	1 to 5	Yes	Three	No	Yes	Yes	No	Yes	Yes	No	No	No	No
Gomole	BGDGH-032	Male	20-60 yrs	Married	Secondary	1 to 5	Yes	Three	No	No	Yes	Yes	Yes	Yes	Yes	No	No	No
Gomole	BGDGH-033	Male	20-60 yrs	Married	Illiterate	1 to 5	Yes	Three	No	Yes	Yes	No	No	No	No	No	No	No
Gomole	BGDGH-034	Female	20-60 yrs	Married	Illiterate	1 to 5	Yes	Three	No	Yes	No	No	No	No	Yes	No	No	No
Gomole	BGDGH-035	Male	20-60 yrs	Single	Secondary	6 to 10	Yes	Three	No	No	Yes	Yes	No	No	Yes	No	No	No
Gomole	BGDGH-036	Female	20-60 yrs	Married	Illiterate	1 to 5	Yes	Three	No	No	Yes	Yes	No	No	No	No	No	No
Gomole	BGDGH-037	Female	< or equal to 19	Married	Illiterate	>10	Yes	Three	No	No	Yes	Yes	Yes	Yes	Yes	Yes	Yes	Yes
Gomole	BGDGH-038	Female	> 60 yrs	Married	Illiterate	6 to 10	Yes	Three	No	Yes	Yes	Yes	Yes	Yes	No	No	No	No
Gomole	BGBH-039	Male	20-60 yrs	Married	Primary	6 to 10	Yes	Two	No	Yes	Yes	Yes	Yes	Yes	Yes	No	No	No
Gomole	BGBH-040	Female	20-60 yrs	Married	Illiterate	6 to 10	Yes	Two	No	Yes	Yes	Yes	Yes	Yes	No	No	No	No
Gomole	BGBH-041	Male	20-60 yrs	Married	Secondary	1 to 5	Yes	Two	No	Yes	Yes	Yes	Yes	No	Yes	Yes	No	No
Gomole	BGBH-042	Female	> 60 yrs	Married	Illiterate	>10	Yes	Two	No	Yes	No	Yes	Yes	No	No	No	No	No
Gomole	BGBH-043	Male	20-60 yrs	Married	Primary	1 to 5	Yes	Two	No	Yes	Yes	Yes	Yes	No	Yes	No	No	No
Gomole	BGBH-044	Male	< or equal to 19	Single	Primary	1 to 5	Yes	Three	No	No	Yes	Yes	No	No	No	No	No	No
Gomole	BGBH-045	Male	20-60 yrs	Married	Illiterate	6 to 10	Yes	Three	No	Yes	Yes	Yes	Yes	Yes	No	No	No	No
Gomole	BGBH-046	Male	< or equal to 19	Single	Primary	6 to 10	Yes	Three	No	No	Yes	Yes	No	Yes	Yes	No	No	No
Gomole	BGBH-047	Male	20-60 yrs	Married	Illiterate	6 to 10	Yes	Three	No	No	Yes	Yes	Yes	Yes	No	No	No	No
Gomole	BGBH-048	Male	20-60 yrs	Married	Primary	6 to 10	Yes	Three	No	Yes	Yes	Yes	Yes	No	Yes	No	No	No
Gomole	BGBH-049	Male	20-60 yrs	Married	Illiterate	1 to 5	Yes	Three	No	Yes	Yes	Yes	Yes	No	No	Yes	No	No
Gomole	BGBH-050	Male	20-60 yrs	Married	Primary	1 to 5	Yes	Three	No	Yes	Yes	Yes	Yes	No	Yes	No	No	No
Gomole	BGBH-051	Female	20-60 yrs	Married	Primary	1 to 5	Yes	Three	No	Yes	Yes	Yes	No	No	No	No	No	No
Gomole	BGBH-052	Male	< or equal to 19	Single	Primary	6 to 10	Yes	Three	No	No	No	Yes	No	No	No	No	No	No
Gomole	BGHBH-053	Male	20-60 yrs	Married	Illiterate	>10	Yes	Three	No	Yes	Yes	Yes	No	No	Yes	No	No	No
Gomole	BGHBH-054	Male	20-60 yrs	Married	Illiterate	6 to 10	Yes	Three	No	Yes	Yes	No	No	No	Yes	No	No	No
Gomole	BGHBH-055	Male	20-60 yrs	Married	Illiterate	>10	Yes	Three	No	Yes	Yes	Yes	No	No	No	No	No	No
Gomole	BGHBH-056	Male	20-60 yrs	Married	Illiterate	6 to 10	Yes	Three	No	Yes	Yes	Yes	No	No	No	No	No	No
Gomole	BGHBH-057	Male	20-60 yrs	Single	Illiterate	6 to 10	Yes	Three	No	Yes	Yes	No	No	No	Yes	No	No	No
Gomole	BGHBH-058	Male	20-60 yrs	Married	Illiterate	1 to 5	Yes	Three	No	Yes	No	No	No	No	Yes	No	No	No
Gomole	BGHBH-060	Female	> 60 yrs	Married	Illiterate	6 to 10	Yes	Three	No	Yes	Yes	No	No	No	No	No	No	No
Gomole	BGHBH-061	Male	> 60 yrs	Married	Illiterate	6 to 10	Yes	Three	No	Yes	Yes	No	Yes	Yes	No	No	No	No
Gomole	BGHBH-062	Female	20-60 yrs	Married	Illiterate	6 to 10	Yes	Three	No	Yes	Yes	Yes	No	No	No	No	No	No
Gomole	BGHBH-063	Female	20-60 yrs	Married	Illiterate	>10	Yes	Three	No	Yes	No	Yes	Yes	Yes	Yes	No	No	No
Gomole	BGHBH-064	Male	> 60 yrs	Married	Illiterate	>10	Yes	Three	No	Yes	Yes	Yes	Yes	Yes	Yes	No	No	No
Eleweye	BEEGH-065	Male	20-60 yrs	Married	Illiterate	1 to 5	Yes	Three	No	Yes	Yes	Yes	Yes	Yes	No	No	No	No
Eleweye	BEEGH-066	Male	20-60 yrs	Married	Illiterate	6 to 10	Yes	Three	No	Yes	Yes	Yes	Yes	No	Yes	No	No	No
Eleweye	BEEGH-067	Female	> 60 yrs	Married	Illiterate	6 to 10	Yes	Three	No	Yes	Yes	Yes	Yes	No	No	No	No	No
Eleweye	BEEGH-068	Male	< or equal to 19	Single	Primary	1 to 5	Yes	Three	No	No	Yes	No	No	No	No	No	No	No
Eleweye	BEEGH-069	Female	20-60 yrs	Married	Primary	1 to 5	Yes	Three	No	Yes	No	Yes	No	No	Yes	No	No	No
Eleweye	BEEGH-070	Female	> 60 yrs	Married	Illiterate	>10	Yes	Three	No	Yes	Yes	Yes	No	No	No	No	No	No
Eleweye	BEEGH-071	Female	20-60 yrs	Married	Illiterate	6 to 10	Yes	Three	No	Yes	Yes	Yes	No	No	Yes	No	No	No
Eleweye	BEEGH-072	Female	20-60 yrs	Married	Illiterate	6 to 10	Yes	Three	No	Yes	Yes	Yes	No	No	Yes	No	No	No
Eleweye	BEEGH-073	Male	20-60 yrs	Married	Primary	1 to 5	Yes	Three	No	Yes	Yes	Yes	Yes	Yes	No	Yes	Yes	Yes
Eleweye	BEEGH-074	Female	< or equal to 19	Married	Illiterate	1 to 5	Yes	Three	No	Yes	Yes	Yes	Yes	Yes	Yes	No	No	No
Eleweye	BEEMH-075	Female	20-60 yrs	Married	Illiterate	6 to 10	Yes	Three	No	No	Yes	No	No	Yes	Yes	No	No	No
Eleweye	BEEMH-076	Male	20-60 yrs	Married	Illiterate	1 to 5	Yes	Three	No	Yes	Yes	Yes	Yes	Yes	No	No	No	No
Eleweye	BEEMH-077	Female	> 60 yrs	Married	Illiterate	6 to 10	Yes	Three	No	Yes	Yes	No	Yes	No	Yes	No	No	No
Eleweye	BEEMH-078	Male	< or equal to 19	Single	Primary	6 to 10	Yes	Three	No	Yes	No	Yes	No	No	Yes	Yes	No	No
Eleweye	BEEMH-079	Male	> 60 yrs	Married	Illiterate	1 to 5	Yes	Two	No	Yes	Yes	Yes	Yes	No	Yes	No	No	No
Eleweye	BEEMH-080	Female	20-60 yrs	Married	Illiterate	1 to 5	Yes	Three	No	Yes	Yes	No	No	No	No	No	No	No
Eleweye	BEEMH-081	Female	20-60 yrs	Married	Illiterate	6 to 10	Yes	Three	No	Yes	Yes	No	Yes	Yes	Yes	No	No	No
Eleweye	BEEMH-082	Female	20-60 yrs	Married	Illiterate	1 to 5	Yes	Three	No	Yes	No	No	No	No	Yes	No	No	No
Eleweye	BEEMH-083	Male	20-60 yrs	Married	Illiterate	1 to 5	Yes	Three	No	Yes	Yes	Yes	Yes	No	No	No	No	No
Eleweye	BEEMH-084	Male	20-60 yrs	Married	Illiterate	6 to 10	Yes	Three	No	Yes	Yes	Yes	Yes	No	No	No	No	No
Eleweye	BEEMH-085	Male	20-60 yrs	Married	Illiterate	6 to 10	Yes	Three	No	Yes	Yes	Yes	Yes	No	Yes	No	No	No
Eleweye	BEEMH-086	Male	20-60 yrs	Married	Illiterate	6 to 10	Yes	Three	No	Yes	Yes	Yes	Yes	No	No	Yes	No	No
Eleweye	BEEMH-087	Female	20-60 yrs	Married	Illiterate	6 to 10	Yes	Three	No	No	No	Yes	Yes	No	Yes	No	No	No
Eleweye	BEEMH-088	Female	20-60 yrs	Married	Illiterate	1 to 5	Yes	Three	No	Yes	Yes	No	No	No	Yes	No	No	No
Eleweye	BEEMH-089	Female	< or equal to 19	Single	Illiterate	1 to 5	Yes	Two	No	Yes	Yes	No	No	Yes	Yes	No	No	No
Eleweye	BEEMH-090	Female	< or equal to 19	Single	Primary	6 to 10	Yes	Two	No	No	Yes	No	No	No	No	No	No	No
Eleweye	BEEMH-091	Female	< or equal to 19	Single	Primary	6 to 10	Yes	Three	No	Yes	Yes	Yes	No	Yes	Yes	No	No	No
Eleweye	BEEMH-092	Female	< or equal to 19	Single	Primary	6 to 10	Yes	Three	No	No	Yes	No	No	No	Yes	No	No	No
Eleweye	BEEMH-093	Female	20-60 yrs	Married	Illiterate	6 to 10	Yes	Two	No	Yes	Yes	No	No	No	No	No	No	No
Eleweye	BEEMH-094	Female	20-60 yrs	Married	Illiterate	6 to 10	Yes	Three	No	Yes	No	Yes	Yes	Yes	Yes	No	No	No
Eleweye	BEEMH-095	Female	20-60 yrs	Married	Illiterate	6 to 10	Yes	Three	No	Yes	Yes	Yes	Yes	Yes	No	No	No	No
Eleweye	BESH-096	Male	20-60 yrs	Married	Illiterate	6 to 10	Yes	Three	No	Yes	Yes	Yes	Yes	No	No	No	No	No
Eleweye	BESH-097	Female	20-60 yrs	Married	Illiterate	6 to 10	Yes	Three	No	Yes	Yes	Yes	Yes	No	No	No	No	No
Eleweye	BESH-098	Male	> 60 yrs	Married	Illiterate	6 to 10	Yes	Three	No	Yes	Yes	Yes	Yes	No	Yes	No	No	No
Eleweye	BESH-099	Male	20-60 yrs	Married	Illiterate	6 to 10	Yes	Three	No	Yes	Yes	Yes	Yes	No	No	No	No	No
Eleweye	BESH-100	Male	20-60 yrs	Married	Illiterate	6 to 10	Yes	Three	No	Yes	Yes	Yes	Yes	No	Yes	No	No	No
Eleweye	BESH-101	Male	20-60 yrs	Married	Illiterate	6 to 10	Yes	Three	No	Yes	Yes	Yes	Yes	No	Yes	No	No	No
Eleweye	BESH-102	Male	20-60 yrs	Married	Illiterate	6 to 10	Yes	Three	No	Yes	Yes	No	No	No	No	No	No	No
Eleweye	BESH-103	Male	20-60 yrs	Married	Illiterate	6 to 10	Yes	Two	No	Yes	Yes	Yes	Yes	No	Yes	No	No	No
Eleweye	BESH-104	Male	20-60 yrs	Married	Illiterate	6 to 10	Yes	Three	No	Yes	Yes	Yes	Yes	No	Yes	No	No	No
Eleweye	BESH-105	Male	20-60 yrs	Married	Illiterate	6 to 10	Yes	Two	No	Yes	Yes	Yes	Yes	No	Yes	No	No	No
Eleweye	BESH-106	Male	20-60 yrs	Married	Illiterate	1 to 5	Yes	Three	No	Yes	No	Yes	Yes	No	No	No	No	No
Eleweye	BESH-107	Male	20-60 yrs	Married	Illiterate	6 to 10	Yes	Three	No	Yes	Yes	Yes	Yes	No	Yes	No	No	No
Eleweye	BESH-108	Male	> 60 yrs	Married	Illiterate	6 to 10	Yes	Three	No	Yes	Yes	Yes	Yes	Yes	Yes	Yes	No	No
Eleweye	BESH-109	Female	20-60 yrs	Married	Illiterate	6 to 10	Yes	Three	No	Yes	Yes	Yes	No	Yes	No	No	No	No
Eleweye	BESH-110	Female	20-60 yrs	Married	Illiterate	>10	Yes	Three	No	Yes	No	Yes	No	Yes	No	No	No	No
Eleweye	BESH-111	Female	20-60 yrs	Married	Illiterate	1 to 5	Yes	Three	No	Yes	Yes	Yes	Yes	Yes	No	Yes	Yes	Yes
Eleweye	BESH-112	Male	20-60 yrs	Married	Illiterate	1 to 5	Yes	Three	No	No	Yes	Yes	Yes	No	Yes	No	No	No
Eleweye	BESH-113	Female	20-60 yrs	Married	Illiterate	>10	Yes	Three	No	Yes	Yes	Yes	Yes	No	No	No	No	No
Eleweye	BESH-114	Female	20-60 yrs	Married	Illiterate	1 to 5	Yes	Three	No	Yes	Yes	Yes	No	No	Yes	No	No	No
Eleweye	BESH-115	Female	> 60 yrs	Married	Illiterate	1 to 5	Yes	Three	No	Yes	Yes	Yes	Yes	No	No	No	No	No
Eleweye	BESH-116	Female	20-60 yrs	Married	Illiterate	6 to 10	Yes	Three	No	Yes	Yes	No	No	No	No	No	No	No
Eleweye	BESMH-117	Female	20-60 yrs	Married	Illiterate	6 to 10	Yes	Three	No	No	Yes	Yes	No	No	No	No	No	No
Eleweye	BESMH-118	Male	< or equal to 19	Single	Primary	6 to 10	Yes	Three	No	No	No	No	No	No	Yes	No	No	No
Eleweye	BESMH-119	Male	20-60 yrs	Married	Illiterate	6 to 10	Yes	Three	No	Yes	Yes	Yes	Yes	Yes	Yes	No	No	No
Eleweye	BESMH-120	Female	> 60 yrs	Married	Illiterate	6 to 10	Yes	Three	No	Yes	Yes	Yes	Yes	Yes	No	No	No	No
Eleweye	BESMH-121	Male	< or equal to 19	Single	Primary	6 to 10	Yes	Three	No	Yes	Yes	Yes	No	Yes	No	No	No	No
Eleweye	BESMH-122	Female	20-60 yrs	Married	Illiterate	6 to 10	Yes	Three	No	Yes	Yes	Yes	Yes	No	No	No	No	No
Eleweye	BESMH-123	Male	20-60 yrs	Married	Illiterate	6 to 10	Yes	Three	No	Yes	Yes	Yes	Yes	No	No	No	No	No
Eleweye	BESMH-124	Male	< or equal to 19	Single	Primary	6 to 10	Yes	Three	No	Yes	Yes	Yes	No	No	No	No	No	No
Eleweye	BESMH-125	Male	20-60 yrs	Married	Primary	1 to 5	Yes	Three	No	Yes	No	Yes	Yes	No	Yes	No	No	No
Eleweye	BESMH-126	Male	20-60 yrs	Single	Illiterate	1 to 5	Yes	Three	No	Yes	Yes	Yes	Yes	No	No	No	No	No
Eleweye	BESMH-127	Female	20-60 yrs	Married	Illiterate	6 to 10	Yes	Three	No	Yes	Yes	No	No	No	No	No	No	No
Eleweye	BESMH-128	Female	20-60 yrs	Married	Illiterate	6 to 10	Yes	Three	No	Yes	Yes	No	No	No	Yes	No	No	No
Eleweye	BESMH-129	Female	> 60 yrs	Married	Illiterate	6 to 10	Yes	Three	No	Yes	Yes	No	Yes	No	Yes	No	No	No
Eleweye	BESMH-130	Male	< or equal to 19	Single	Illiterate	>10	Yes	Three	No	Yes	Yes	No	No	No	Yes	No	No	No
Eleweye	BESMH-131	Female	20-60 yrs	Married	Illiterate	1 to 5	Yes	Three	No	Yes	Yes	No	No	Yes	Yes	Yes	Yes	Yes
Eleweye	BESMH-132	Female	< or equal to 19	Married	Illiterate	1 to 5	Yes	Three	No	Yes	No	No	No	No	No	No	No	No
Eleweye	BESMH-133	Male	20-60 yrs	Married	Illiterate	1 to 5	Yes	Three	No	Yes	Yes	Yes	Yes	Yes	No	No	No	No
Eleweye	BESMH-134	Male	20-60 yrs	Married	Primary	1 to 5	Yes	Three	No	Yes	Yes	Yes	Yes	Yes	No	No	No	No
Eleweye	BESMH-135	Male	20-60 yrs	Married	Illiterate	1 to 5	Yes	Three	No	Yes	Yes	Yes	Yes	Yes	No	No	No	No
Eleweye	BESMH-136	Female	> 60 yrs	Married	Illiterate	>10	Yes	Three	No	Yes	Yes	Yes	Yes	No	No	No	No	No
Eleweye	BESMH-137	Male	20-60 yrs	Married	Illiterate	1 to 5	Yes	Three	No	Yes	Yes	Yes	Yes	Yes	No	No	No	No
Eleweye	BESMH-138	Female	< or equal to 19	Single	Illiterate	6 to 10	Yes	Three	No	Yes	No	No	No	Yes	No	No	No	No
Eleweye	BESMH-139	Female	> 60 yrs	Married	Illiterate	6 to 10	Yes	Three	No	Yes	Yes	Yes	Yes	Yes	Yes	No	No	No
Eleweye	BESMH-140	Female	20-60 yrs	Married	Illiterate	>10	Yes	Three	No	Yes	Yes	Yes	No	No	No	No	No	No
Eleweye	BESMH-141	Male	> 60 yrs	Married	Illiterate	>10	Yes	Three	No	Yes	Yes	Yes	Yes	No	Yes	Yes	Yes	Yes
Eleweye	BESMH-142	Male	> 60 yrs	Married	Illiterate	>10	Yes	Three	No	Yes	Yes	Yes	Yes	No	Yes	No	No	No
Eleweye	BESMH-143	Male	< or equal to 19	Married	Primary	>10	Yes	Three	No	Yes	No	Yes	Yes	No	Yes	No	No	No
Eleweye	BESMH-144	Female	20-60 yrs	Married	Illiterate	6 to 10	Yes	Three	No	Yes	Yes	Yes	Yes	No	No	No	No	No
Eleweye	BESMH-145	Female	< or equal to 19	Single	Illiterate	6 to 10	Yes	Three	No	No	Yes	No	No	Yes	Yes	No	No	No
Eleweye	BESMH-146	Female	< or equal to 19	Single	Illiterate	>10	Yes	Three	No	Yes	Yes	Yes	No	Yes	Yes	No	No	No
Eleweye	BEAGH-147	Male	20-60 yrs	Married	Illiterate	6 to 10	Yes	Three	No	Yes	No	Yes	Yes	Yes	Yes	No	No	No
Eleweye	BEAGH-148	Female	20-60 yrs	Married	Illiterate	6 to 10	Yes	Three	No	Yes	Yes	No	Yes	Yes	Yes	Yes	Yes	Yes
Eleweye	BEAGH-149	Female	20-60 yrs	Married	Illiterate	6 to 10	Yes	Three	No	Yes	Yes	Yes	Yes	Yes	No	No	No	No
Eleweye	BEAGH-150	Female	20-60 yrs	Married	Illiterate	6 to 10	Yes	Three	No	Yes	Yes	No	No	No	Yes	No	No	No
Eleweye	BEAGH-151	Female	20-60 yrs	Married	Illiterate	6 to 10	Yes	Three	No	Yes	No	No	Yes	No	Yes	No	No	No
Eleweye	BEAGH-152	Male	< or equal to 19	Single	Primary	6 to 10	Yes	Three	No	Yes	Yes	Yes	Yes	No	No	No	No	No
Eleweye	BEAGH-153	Female	20-60 yrs	Married	Illiterate	1 to 5	Yes	Three	No	Yes	Yes	No	Yes	No	Yes	No	No	No
Eleweye	BEAGH-154	Female	< or equal to 19	Single	Secondary	6 to 10	Yes	Three	No	Yes	Yes	No	No	No	Yes	No	No	No
Eleweye	BEAGH-155	Female	20-60 yrs	Married	Illiterate	6 to 10	Yes	Three	No	Yes	No	No	Yes	No	Yes	No	No	No
Eleweye	BEAGH-156	Male	20-60 yrs	Married	Illiterate	6 to 10	Yes	Three	No	Yes	Yes	No	Yes	No	Yes	No	No	No
Eleweye	BEAGH-157	Female	20-60 yrs	Married	Illiterate	1 to 5	Yes	Three	No	Yes	Yes	Yes	No	No	No	No	No	No
Eleweye	BEAGH-158	Male	20-60 yrs	Married	Secondary	1 to 5	Yes	Three	No	Yes	Yes	No	No	Yes	No	No	No	No
Eleweye	BEAGH-159	Male	< or equal to 19	Single	Primary	6 to 10	Yes	Three	No	Yes	Yes	Yes	Yes	Yes	Yes	No	No	No
Eleweye	BEAGH-160	Male	< or equal to 19	Single	Primary	6 to 10	Yes	Three	No	Yes	Yes	Yes	Yes	Yes	No	No	No	No
Eleweye	BEAGH-161	Female	20-60 yrs	Married	Illiterate	1 to 5	Yes	Three	No	Yes	Yes	No	No	No	Yes	No	No	No
Eleweye	BEAGH-162	Male	< or equal to 19	Single	Primary	6 to 10	Yes	Three	No	Yes	Yes	Yes	No	Yes	No	No	No	No
Dubuluk	BDLH-163	Male	20-60 yrs	Married	Illiterate	6 to 10	Yes	Three	No	Yes	Yes	Yes	Yes	No	No	No	No	No
Dubuluk	BDLH-164	Female	< or equal to 19	Single	Illiterate	6 to 10	Yes	Three	No	Yes	Yes	No	No	Yes	Yes	No	No	No
Dubuluk	BDLH-165	Female	< or equal to 19	Single	Illiterate	6 to 10	Yes	Three	No	Yes	Yes	No	No	No	Yes	No	No	No
Dubuluk	BDLH-166	Female	20-60 yrs	Married	Illiterate	6 to 10	Yes	Three	No	Yes	Yes	No	Yes	No	No	No	No	No
Dubuluk	BDLH-167	Male	20-60 yrs	Married	Illiterate	>10	Yes	Three	No	Yes	Yes	Yes	Yes	No	Yes	No	No	No
Dubuluk	BDLH-168	Male	> 60 yrs	Married	Illiterate	6 to 10	Yes	Three	No	Yes	Yes	Yes	Yes	No	No	No	No	No
Dubuluk	BDLH-169	Female	20-60 yrs	Married	Illiterate	6 to 10	Yes	Three	No	Yes	Yes	No	Yes	No	Yes	No	No	No
Dubuluk	BDLH-170	Female	20-60 yrs	Married	Illiterate	6 to 10	Yes	Three	No	No	Yes	No	Yes	No	Yes	No	No	No
Dubuluk	BDLH-171	Male	20-60 yrs	Married	Illiterate	6 to 10	Yes	Three	No	Yes	Yes	Yes	Yes	Yes	No	No	No	No
Dubuluk	BDLH-172	Male	> 60 yrs	Married	Illiterate	6 to 10	Yes	Three	No	Yes	Yes	Yes	Yes	No	Yes	No	No	No
Dubuluk	BDLH-173	Male	> 60 yrs	Married	Primary	>10	Yes	Three	No	Yes	Yes	Yes	Yes	Yes	Yes	No	No	No
Dubuluk	BDLH-174	Male	20-60 yrs	Married	Illiterate	6 to 10	Yes	Three	No	Yes	Yes	Yes	Yes	Yes	No	No	No	No
Dubuluk	BDLH-175	Male	20-60 yrs	Married	Illiterate	6 to 10	Yes	Three	No	Yes	Yes	Yes	Yes	Yes	No	No	No	No
Dubuluk	BDLH-176	Male	20-60 yrs	Married	Illiterate	6 to 10	Yes	Three	No	Yes	Yes	No	Yes	Yes	No	No	No	No
Dubuluk	BDLH-177	Male	20-60 yrs	Single	Illiterate	6 to 10	Yes	Three	No	Yes	Yes	Yes	Yes	Yes	No	No	No	No
Dubuluk	BDLH-178	Male	20-60 yrs	Single	Illiterate	6 to 10	Yes	Three	No	Yes	Yes	No	No	No	No	No	No	No
Dubuluk	BDLH-179	Female	> 60 yrs	Married	Illiterate	1 to 5	Yes	Three	No	Yes	Yes	No	Yes	No	No	No	No	No
Dubuluk	BDLH-180	Female	> 60 yrs	Married	Illiterate	6 to 10	Yes	Three	No	Yes	Yes	No	Yes	No	No	No	No	No
Dubuluk	BDHH-181	Male	20-60 yrs	Married	Primary	6 to 10	Yes	Three	No	Yes	Yes	Yes	Yes	Yes	Yes	No	No	No
Dubuluk	BDHH-182	Male	< or equal to 19	Single	Illiterate	6 to 10	Yes	Three	No	Yes	Yes	No	No	Yes	No	No	No	No
Dubuluk	BDHH-183	Male	20-60 yrs	Married	Illiterate	6 to 10	Yes	Three	No	Yes	Yes	Yes	Yes	Yes	Yes	No	No	No
Dubuluk	BDHH-184	Male	20-60 yrs	Married	Illiterate	6 to 10	Yes	Three	No	Yes	Yes	No	Yes	Yes	No	No	No	No
Dubuluk	BDHH-185	Female	> 60 yrs	Married	Illiterate	6 to 10	Yes	Three	No	Yes	Yes	No	Yes	No	Yes	Yes	No	No
Dubuluk	BDHH-186	Female	20-60 yrs	Married	Illiterate	>10	Yes	Three	No	Yes	Yes	No	Yes	No	Yes	No	No	No
Dubuluk	BDHH-187	Female	20-60 yrs	Married	Illiterate	6 to 10	Yes	Three	No	Yes	Yes	No	Yes	No	No	No	No	No
Dubuluk	BDHH-188	Female	20-60 yrs	Married	Illiterate	6 to 10	Yes	Three	No	Yes	Yes	No	Yes	No	Yes	No	No	No
Dubuluk	BDHH-189	Male	20-60 yrs	Single	Illiterate	>10	Yes	Three	No	Yes	Yes	Yes	Yes	No	No	No	No	No
Dubuluk	BDHH-190	Male	20-60 yrs	Married	Illiterate	>10	Yes	Three	No	Yes	Yes	Yes	Yes	No	Yes	No	No	No
Dubuluk	BDHH-191	Female	20-60 yrs	Married	Illiterate	6 to 10	Yes	Three	No	Yes	No	No	Yes	No	No	Yes	No	No
Dubuluk	BDHH-192	Female	20-60 yrs	Married	Illiterate	6 to 10	Yes	Three	No	Yes	Yes	No	Yes	Yes	No	No	No	No
Dubuluk	BDHH-193	Female	20-60 yrs	Married	Illiterate	6 to 10	Yes	Three	No	Yes	Yes	No	Yes	Yes	Yes	No	No	No
Dubuluk	BDHH-194	Male	20-60 yrs	Married	Illiterate	1 to 5	Yes	Three	No	Yes	Yes	Yes	Yes	Yes	Yes	No	No	No
Dubuluk	BDHH-195	Male	20-60 yrs	Married	Illiterate	1 to 5	Yes	Three	No	Yes	No	Yes	Yes	Yes	Yes	No	Yes	Yes
Dubuluk	BDHH-196	Male	> 60 yrs	Married	Illiterate	>10	Yes	Three	No	Yes	No	Yes	Yes	No	No	No	No	No
Dubuluk	BDHH-197	Male	20-60 yrs	Married	Secondary	1 to 5	Yes	Three	No	Yes	No	Yes	Yes	No	Yes	No	No	No
Dubuluk	BDHH-198	Male	20-60 yrs	Married	Illiterate	6 to 10	Yes	Three	No	Yes	No	Yes	Yes	No	No	No	No	No
Dubuluk	BDAH-199	Female	20-60 yrs	Married	Illiterate	6 to 10	Yes	Two	No	Yes	No	No	No	No	No	No	No	No
Dubuluk	BDAH-200	Female	20-60 yrs	Married	Illiterate	6 to 10	Yes	Two	No	Yes	No	Yes	No	No	No	No	No	No
Dubuluk	BDAH-201	Female	20-60 yrs	Married	Illiterate	6 to 10	Yes	Three	No	Yes	No	No	Yes	No	Yes	No	No	No
Dubuluk	BDAH-202	Female	20-60 yrs	Married	Illiterate	6 to 10	Yes	Two	No	Yes	No	No	No	Yes	Yes	No	No	No
Dubuluk	BDAH-203	Female	20-60 yrs	Married	Illiterate	1 to 5	Yes	Three	No	Yes	No	No	No	No	Yes	No	No	No
Dubuluk	BDAH-204	Female	20-60 yrs	Married	Illiterate	6 to 10	Yes	Three	No	Yes	No	No	Yes	Yes	Yes	No	No	No
Dubuluk	BDAH-205	Female	> 60 yrs	Married	Illiterate	>10	Yes	Three	No	Yes	No	Yes	Yes	Yes	No	No	No	No
Dubuluk	BDAH-206	Male	> 60 yrs	Married	Illiterate	>10	Yes	Three	No	Yes	No	No	Yes	No	Yes	No	No	No
Dubuluk	BDAH-207	Female	20-60 yrs	Married	Illiterate	6 to 10	Yes	Three	No	Yes	No	No	Yes	No	Yes	No	No	No
Dubuluk	BDAH-208	Female	20-60 yrs	Married	Illiterate	1 to 5	Yes	Three	No	Yes	Yes	No	No	No	Yes	No	No	No
Dubuluk	BDAH-209	Female	< or equal to 19	Married	Secondary	1 to 5	Yes	Three	No	Yes	Yes	No	No	Yes	No	No	No	No
Dubuluk	BDAH-210	Female	20-60 yrs	Married	Illiterate	6 to 10	Yes	Three	No	Yes	Yes	No	No	No	No	No	No	No
Dubuluk	BDAH-211	Female	> 60 yrs	Married	Illiterate	1 to 5	Yes	Single	No	Yes	Yes	No	Yes	Yes	No	No	No	No
Dubuluk	BDAH-212	Female	< or equal to 19	Single	Illiterate	6 to 10	Yes	Three	No	Yes	Yes	No	No	Yes	No	No	No	No
Dubuluk	BDAH-213	Female	< or equal to 19	Single	Illiterate	6 to 10	Yes	Three	No	Yes	Yes	No	No	Yes	No	No	No	No
Dubuluk	BDAH-214	Female	< or equal to 19	Single	Primary	6 to 10	Yes	Three	No	Yes	Yes	No	No	No	Yes	No	No	No
Dubuluk	BDAH-215	Female	< or equal to 19	Single	Primary	6 to 10	Yes	Three	No	Yes	Yes	No	No	No	Yes	No	No	No
Dubuluk	BDAH-216	Male	20-60 yrs	Married	College Diploma	1 to 5	Yes	Three	Yes	Yes	Yes	Yes	Yes	Yes	No	No	No	No
Dubuluk	BDAH-217	Male	20-60 yrs	Single	Illiterate	6 to 10	Yes	Three	Yes	Yes	Yes	Yes	Yes	Yes	Yes	No	No	No
Dubuluk	BDAH-218	Female	20-60 yrs	Married	Illiterate	6 to 10	Yes	Three	Yes	Yes	Yes	No	Yes	No	Yes	No	No	No
Dubuluk	BDDH-219	Male	20-60 yrs	Married	Illiterate	6 to 10	Yes	Three	No	Yes	Yes	No	Yes	Yes	No	No	No	No
Dubuluk	BDDH-220	Female	> 60 yrs	Married	Illiterate	1 to 5	Yes	Three	No	No	Yes	No	Yes	Yes	No	No	No	No
Dubuluk	BDDH-221	Female	20-60 yrs	Married	Illiterate	6 to 10	Yes	Three	No	Yes	Yes	No	Yes	No	No	No	No	No
Dubuluk	BDDH-222	Female	20-60 yrs	Married	Illiterate	1 to 5	Yes	Three	No	Yes	No	No	No	No	No	No	No	No
Dubuluk	BDDH-223	Female	20-60 yrs	Married	Illiterate	6 to 10	Yes	Three	No	No	No	No	No	Yes	Yes	No	No	No
Dubuluk	BDDH-224	Female	20-60 yrs	Married	Illiterate	6 to 10	Yes	Single	No	Yes	No	No	Yes	Yes	No	No	No	No
Dubuluk	BDDH-225	Female	20-60 yrs	Married	Illiterate	1 to 5	Yes	Three	No	Yes	Yes	No	Yes	Yes	No	No	No	No
Dubuluk	BDDH-226	Male	20-60 yrs	Married	Secondary	6 to 10	Yes	Two	No	Yes	Yes	Yes	Yes	Yes	No	No	No	No
Dubuluk	BDDH-227	Female	20-60 yrs	Married	Illiterate	6 to 10	Yes	Three	No	Yes	Yes	No	Yes	No	No	No	No	No
Dubuluk	BDDH-228	Male	20-60 yrs	Married	Primary	1 to 5	Yes	Three	No	Yes	Yes	Yes	Yes	No	No	No	No	No
Dubuluk	BDDH-229	Male	20-60 yrs	Single	Illiterate	6 to 10	Yes	Three	No	Yes	Yes	Yes	Yes	No	No	No	No	No
Dubuluk	BDDH-230	Male	20-60 yrs	Married	Primary	6 to 10	Yes	Three	No	Yes	Yes	Yes	Yes	No	Yes	No	No	No
Dubuluk	BDDH-231	Male	> 60 yrs	Married	Illiterate	6 to 10	Yes	Three	No	Yes	Yes	Yes	Yes	Yes	No	Yes	No	No
Dubuluk	BDIH-232	Male	20-60 yrs	Married	Illiterate	1 to 5	Yes	Two	No	Yes	No	Yes	Yes	Yes	Yes	No	No	No
Dubuluk	BDIH-233	Male	> 60 yrs	Married	Illiterate	>10	Yes	Three	No	Yes	Yes	Yes	Yes	Yes	Yes	No	No	No
Dubuluk	BDIH-234	Male	20-60 yrs	Married	Primary	1 to 5	Yes	Three	No	Yes	Yes	Yes	Yes	No	No	No	No	No
Dubuluk	BDIH-235	Male	20-60 yrs	Married	Primary	1 to 5	Yes	Three	No	Yes	No	Yes	Yes	No	No	No	No	No
Dubuluk	BDIH-236	Female	> 60 yrs	Married	Illiterate	6 to 10	Yes	Three	No	Yes	No	Yes	Yes	No	No	No	No	No
Dubuluk	BDIH-237	Female	20-60 yrs	Married	Illiterate	6 to 10	Yes	Three	No	Yes	No	No	Yes	No	No	No	No	No
Dubuluk	BDIH-238	Male	< or equal to 19	Single	Degree	6 to 10	Yes	Three	No	No	No	Yes	Yes	Yes	Yes	No	No	No
Dubuluk	BDIH-239	Male	20-60 yrs	Married	Primary	>10	Yes	Three	No	Yes	No	Yes	Yes	Yes	Yes	No	No	No
Dubuluk	BDIH-240	Female	< or equal to 19	Single	Primary	6 to 10	Yes	Three	No	No	No	No	No	No	No	No	No	No
Dubuluk	BDIH-241	Male	< or equal to 19	Single	Primary	6 to 10	Yes	Three	No	No	No	Yes	No	No	Yes	No	No	No
Dubuluk	BDIH-242	Male	< or equal to 19	Single	Primary	6 to 10	Yes	Three	No	No	No	No	No	Yes	No	No	No	No
Dubuluk	BDIH-243	Male	20-60 yrs	Married	Illiterate	6 to 10	Yes	Three	No	Yes	No	Yes	Yes	Yes	Yes	No	No	No
Dubuluk	BDIH-244	Female	< or equal to 19	Single	Primary	6 to 10	Yes	Three	No	No	Yes	No	No	No	No	No	No	No
Dubuluk	BDIH-245	Female	< or equal to 19	Single	Primary	6 to 10	Yes	Three	No	Yes	Yes	No	No	No	No	No	No	No
Dubuluk	BDIH-246	Female	20-60 yrs	Married	Illiterate	1 to 5	Yes	Three	No	No	Yes	No	No	No	Yes	No	No	No
Dubuluk	BDIH-247	Female	20-60 yrs	Married	Illiterate	6 to 10	Yes	Three	No	Yes	Yes	No	Yes	No	Yes	No	No	No
Dubuluk	BDIH-248	Female	< or equal to 19	Single	Illiterate	6 to 10	Yes	Three	No	Yes	No	No	No	Yes	Yes	No	No	No
Dubuluk	BDIH-249	Female	20-60 yrs	Married	Illiterate	6 to 10	Yes	Three	No	Yes	Yes	No	Yes	No	No	No	No	No
Dubuluk	BDIH-250	Female	20-60 yrs	Married	Illiterate	6 to 10	Yes	Three	No	Yes	Yes	No	Yes	No	No	No	No	No
Dubuluk	BDIH-251	Female	20-60 yrs	Married	Illiterate	6 to 10	Yes	Three	No	No	Yes	No	No	Yes	No	No	No	No
Dubuluk	BDIH-252	Female	> 60 yrs	Married	Illiterate	6 to 10	Yes	Three	No	Yes	Yes	No	Yes	Yes	Yes	No	No	No
Dubuluk	BDIH-253	Female	20-60 yrs	Married	Illiterate	6 to 10	Yes	Three	No	Yes	Yes	No	Yes	No	No	No	No	No
Dubuluk	BDIH-254	Female	< or equal to 19	Single	Primary	6 to 10	Yes	Three	No	No	Yes	No	No	No	No	No	No	No
Dubuluk	BDIH-255	Male	< or equal to 19	Single	Illiterate	6 to 10	Yes	Three	No	No	Yes	Yes	Yes	No	No	No	No	No
Miyo	BMBH-256	Male	20-60 yrs	Married	Primary	6 to 10	Yes	Three	No	Yes	Yes	Yes	Yes	Yes	Yes	No	No	No
Miyo	BMBH-257	Male	20-60 yrs	Single	Primary	1 to 5	Yes	Three	No	Yes	Yes	No	Yes	Yes	Yes	No	No	No
Miyo	BMBH-258	Male	20-60 yrs	Married	Illiterate	6 to 10	Yes	Three	No	Yes	Yes	Yes	Yes	No	No	No	No	No
Miyo	BMBH-259	Female	20-60 yrs	Married	Illiterate	1 to 5	Yes	Three	No	Yes	Yes	No	No	No	Yes	No	No	No
Miyo	BMBH-260	Male	> 60 yrs	Married	Illiterate	6 to 10	Yes	Three	No	Yes	Yes	Yes	Yes	Yes	Yes	No	No	No
Miyo	BMBH-261	Female	20-60 yrs	Married	Illiterate	6 to 10	Yes	Three	No	Yes	Yes	No	Yes	Yes	No	No	No	No
Miyo	BMBH-262	Female	20-60 yrs	Married	Primary	1 to 5	Yes	Three	No	Yes	Yes	No	No	No	Yes	No	No	No
Miyo	BMBH-263	Male	> 60 yrs	Married	Illiterate	6 to 10	Yes	Three	No	No	Yes	No	No	Yes	No	No	No	No
Miyo	BMBH-264	Male	20-60 yrs	Married	Primary	1 to 5	Yes	Three	No	Yes	Yes	Yes	Yes	No	No	No	No	No
Miyo	BMBH-265	Male	20-60 yrs	Married	Illiterate	1 to 5	Yes	Two	No	No	Yes	No	No	No	No	No	No	No
Miyo	BMBH-266	Female	20-60 yrs	Married	Illiterate	1 to 5	Yes	Three	No	No	Yes	No	No	No	No	No	No	No
Miyo	BMBH-267	Female	20-60 yrs	Married	Illiterate	1 to 5	Yes	Three	No	Yes	Yes	No	Yes	No	No	No	No	No
Miyo	BMBH-268	Male	20-60 yrs	Single	Primary	1 to 5	Yes	Three	No	Yes	Yes	Yes	Yes	No	Yes	No	No	No
Miyo	BMBH-269	Female	< or equal to 19	Married	Illiterate	1 to 5	Yes	Three	No	Yes	Yes	No	No	No	Yes	No	No	No
Miyo	BMBH-270	Male	20-60 yrs	Single	Illiterate	1 to 5	Yes	Two	No	Yes	Yes	Yes	Yes	Yes	Yes	Yes	No	No
Miyo	BMBH-271	Female	> 60 yrs	Married	Illiterate	6 to 10	Yes	Three	No	Yes	Yes	No	Yes	No	No	No	No	No
Miyo	BMBH-272	Female	> 60 yrs	Married	Illiterate	1 to 5	Yes	Two	No	Yes	Yes	No	Yes	No	No	No	No	No
Miyo	BMBH-273	Male	20-60 yrs	Married	Illiterate	1 to 5	Yes	Three	No	No	Yes	Yes	Yes	No	Yes	No	No	No
Miyo	BMMH-273	Female	20-60 yrs	Married	Illiterate	6 to 10	Yes	Three	No	Yes	Yes	No	No	No	Yes	No	No	No
Miyo	BMMH-274	Male	20-60 yrs	Married	Illiterate	6 to 10	Yes	Single	No	No	Yes	No	Yes	No	Yes	No	No	No
Miyo	BMMH-275	Female	20-60 yrs	Married	Illiterate	6 to 10	Yes	Single	No	Yes	Yes	No	No	No	No	No	No	No
Miyo	BMMH-276	Female	20-60 yrs	Married	Illiterate	6 to 10	Yes	Single	No	Yes	Yes	No	Yes	Yes	No	No	No	No
Miyo	BMMH-277	Female	> 60 yrs	Married	Illiterate	1 to 5	Yes	Single	No	No	Yes	No	Yes	Yes	No	No	No	No
Miyo	BMMH-278	Male	20-60 yrs	Married	Illiterate	6 to 10	Yes	Single	No	Yes	Yes	Yes	Yes	Yes	No	No	No	No
Miyo	BMMH-279	Female	20-60 yrs	Married	Illiterate	6 to 10	Yes	Two	No	Yes	Yes	No	Yes	No	No	No	No	No
Miyo	BMMH-280	Male	20-60 yrs	Married	Illiterate	1 to 5	Yes	Two	No	Yes	Yes	Yes	Yes	Yes	No	No	No	No
Miyo	BMMH-281	Female	20-60 yrs	Married	Illiterate	1 to 5	Yes	Three	No	Yes	Yes	No	No	No	No	No	No	No
Miyo	BMMH-282	Male	< or equal to 19	Single	Secondary	6 to 10	Yes	Three	No	No	Yes	No	No	Yes	Yes	No	No	No
Miyo	BMMH-283	Female	20-60 yrs	Married	Illiterate	6 to 10	Yes	Three	No	Yes	Yes	No	Yes	Yes	Yes	No	No	No
Miyo	BMMH-284	Female	20-60 yrs	Married	Illiterate	6 to 10	Yes	Two	No	Yes	Yes	No	Yes	Yes	No	No	No	No
Miyo	BMMH-285	Female	20-60 yrs	Married	Illiterate	1 to 5	Yes	Single	No	Yes	Yes	Yes	Yes	No	No	No	No	No
Miyo	BMRH-286	Male	> 60 yrs	Married	Illiterate	6 to 10	Yes	Two	No	Yes	Yes	No	Yes	Yes	Yes	No	No	No
Miyo	BMRH-287	Male	20-60 yrs	Married	Illiterate	6 to 10	Yes	Three	No	Yes	Yes	Yes	Yes	Yes	Yes	No	No	No
Miyo	BMRH-288	Male	20-60 yrs	Married	Illiterate	1 to 5	Yes	Three	No	Yes	Yes	No	Yes	No	No	No	No	No
Miyo	BMRH-289	Male	20-60 yrs	Married	Illiterate	1 to 5	Yes	Three	No	Yes	Yes	No	Yes	No	No	No	No	No
Miyo	BMRH-290	Female	20-60 yrs	Married	Illiterate	6 to 10	Yes	Three	No	Yes	Yes	No	Yes	No	Yes	No	No	No
Miyo	BMRH-291	Male	> 60 yrs	Married	Illiterate	6 to 10	Yes	Three	No	Yes	Yes	Yes	Yes	No	Yes	No	No	No
Miyo	BMRH-292	Female	20-60 yrs	Married	Illiterate	6 to 10	Yes	Three	No	Yes	Yes	No	Yes	No	No	No	No	No
Miyo	BMRH-293	Female	< or equal to 19	Married	Illiterate	1 to 5	Yes	Three	No	Yes	Yes	No	No	Yes	Yes	No	No	No
Miyo	BMRH-294	Male	> 60 yrs	Married	Illiterate	1 to 5	Yes	Three	No	Yes	Yes	No	Yes	Yes	Yes	No	Yes	Yes
Miyo	BMRH-295	Male	> 60 yrs	Married	Illiterate	>10	Yes	Three	No	Yes	Yes	No	Yes	Yes	Yes	No	No	No
Miyo	BMRH-296	Female	> 60 yrs	Married	Illiterate	>10	Yes	Three	No	Yes	Yes	No	Yes	Yes	No	No	No	No
Miyo	BMRH-297	Female	< or equal to 19	Married	Illiterate	1 to 5	Yes	Three	No	Yes	Yes	No	No	Yes	Yes	No	No	No
Miyo	BMRH-298	Female	< or equal to 19	Single	Primary	6 to 10	Yes	Three	No	No	Yes	No	No	Yes	No	No	No	No
Miyo	BMRH-299	Female	> 60 yrs	Married	Illiterate	6 to 10	Yes	Three	No	Yes	Yes	Yes	Yes	Yes	Yes	No	No	No
Miyo	BMRH-300	Male	20-60 yrs	Single	Primary	6 to 10	Yes	Three	No	Yes	Yes	No	No	Yes	No	No	No	No
Miyo	BMRH-301	Female	20-60 yrs	Married	Illiterate	6 to 10	Yes	Three	No	Yes	Yes	No	Yes	No	Yes	No	No	No
Miyo	BMRH-302	Female	> 60 yrs	Married	Illiterate	6 to 10	Yes	Three	No	Yes	Yes	No	Yes	Yes	No	No	No	No
Miyo	BMRH-303	Male	20-60 yrs	Married	Secondary	6 to 10	Yes	Three	No	Yes	Yes	Yes	Yes	Yes	No	No	No	No
Miyo	BMRH-304	Male	20-60 yrs	Single	Primary	6 to 10	Yes	Three	No	Yes	Yes	No	No	No	Yes	No	No	No
Miyo	BMRH-305	Female	> 60 yrs	Married	Illiterate	6 to 10	Yes	Three	No	Yes	Yes	No	Yes	Yes	Yes	No	No	No
Miyo	BMRH-306	Female	20-60 yrs	Married	Illiterate	1 to 5	Yes	Three	No	Yes	Yes	No	No	No	Yes	No	No	No
Miyo	BMRH-307	Female	20-60 yrs	Married	Illiterate	6 to 10	Yes	Three	No	Yes	Yes	No	No	No	Yes	No	No	No
Miyo	BMRH-308	Female	20-60 yrs	Married	Illiterate	6 to 10	Yes	Three	No	Yes	Yes	No	No	No	No	Yes	No	No
Miyo	BMRH-309	Male	20-60 yrs	Married	Illiterate	6 to 10	Yes	Three	No	Yes	Yes	No	Yes	Yes	No	No	No	No
Miyo	BMBH-310	Male	20-60 yrs	Married	Illiterate	1 to 5	Yes	Three	No	Yes	Yes	No	Yes	No	Yes	No	No	No
Miyo	BMBH-311	Male	< or equal to 19	Single	Illiterate	6 to 10	Yes	Three	No	Yes	Yes	No	No	Yes	Yes	No	No	No
Miyo	BMBH-312	Female	20-60 yrs	Married	Illiterate	1 to 5	Yes	Three	No	Yes	Yes	No	No	Yes	No	No	No	No
Miyo	BMBH-313	Female	20-60 yrs	Married	Illiterate	6 to 10	Yes	Three	No	Yes	Yes	No	No	No	Yes	No	No	No
Miyo	BMBH-314	Male	> 60 yrs	Married	Illiterate	6 to 10	Yes	Three	No	Yes	Yes	Yes	Yes	Yes	Yes	No	No	No
Miyo	BMBH-315	Male	< or equal to 19	Single	Illiterate	1 to 5	Yes	Two	No	Yes	Yes	No	No	Yes	No	No	No	No
Miyo	BMBH-316	Female	20-60 yrs	Married	Illiterate	1 to 5	Yes	Three	No	Yes	Yes	No	Yes	No	Yes	No	No	No
Miyo	BMBH-317	Female	> 60 yrs	Married	Illiterate	1 to 5	Yes	Three	No	Yes	Yes	No	No	No	Yes	No	No	No
Miyo	BMBH-318	Male	> 60 yrs	Married	Illiterate	1 to 5	Yes	Three	No	Yes	Yes	No	Yes	Yes	Yes	No	No	No
Miyo	BMBH-319	Female	< or equal to 19	Single	Primary	1 to 5	Yes	Three	No	Yes	Yes	No	No	No	No	No	No	No
Miyo	BMBH-320	Female	20-60 yrs	Married	Illiterate	6 to 10	Yes	Three	No	Yes	Yes	No	Yes	Yes	No	No	No	No
Miyo	BMBH-321	Male	20-60 yrs	Married	Illiterate	>10	Yes	Three	No	Yes	Yes	No	Yes	Yes	Yes	No	No	No
Miyo	BMBH-322	Male	20-60 yrs	Married	Primary	1 to 5	Yes	Three	No	Yes	Yes	Yes	Yes	Yes	Yes	No	No	No
Miyo	BMBH-323	Male	< or equal to 19	Single	Illiterate	6 to 10	Yes	Three	No	No	Yes	No	Yes	Yes	Yes	No	No	No
Miyo	BMCXH-324	Female	20-60 yrs	Married	Illiterate	>10	Yes	Three	No	Yes	Yes	Yes	Yes	No	No	No	No	No
Miyo	BMCXH-325	Female	20-60 yrs	Married	Illiterate	6 to 10	Yes	Three	No	Yes	Yes	No	No	No	No	No	No	No
Miyo	BMCXH-326	Female	20-60 yrs	Married	Illiterate	6 to 10	Yes	Two	No	Yes	Yes	No	Yes	Yes	Yes	No	No	No
Miyo	BMCXH-327	Male	< or equal to 19	Single	Illiterate	6 to 10	Yes	Two	No	Yes	Yes	No	No	Yes	Yes	No	No	No
Miyo	BMCXH-328	Female	20-60 yrs	Single	College Diploma	6 to 10	Yes	Three	No	Yes	Yes	Yes	No	No	No	No	No	No
Miyo	BMCXH-329	Female	20-60 yrs	Married	Illiterate	6 to 10	Yes	Two	No	Yes	Yes	No	No	Yes	Yes	No	No	No
Miyo	BMCXH-330	Female	20-60 yrs	Married	Illiterate	6 to 10	Yes	Three	No	Yes	Yes	No	No	No	Yes	No	No	No
Miyo	BMCXH-331	Female	< or equal to 19	Married	Illiterate	1 to 5	Yes	Single	No	Yes	Yes	No	No	No	No	No	No	No
Miyo	BMCXH-332	Male	< or equal to 19	Single	Secondary	6 to 10	Yes	Three	No	Yes	Yes	Yes	No	No	Yes	No	No	No
Miyo	BMCXH-333	Male	< or equal to 19	Single	Illiterate	6 to 10	Yes	Three	No	No	Yes	No	Yes	Yes	Yes	No	Yes	Yes
Miyo	BMCXH-334	Female	20-60 yrs	Married	Illiterate	1 to 5	Yes	Three	No	Yes	Yes	No	No	Yes	No	No	No	No
Miyo	BMCXH-335	Female	> 60 yrs	Married	Illiterate	6 to 10	Yes	Three	No	Yes	Yes	No	No	Yes	Yes	No	No	No
Miyo	BMCXH-336	Female	> 60 yrs	Married	Illiterate	6 to 10	Yes	Three	No	Yes	Yes	No	No	No	No	No	No	No
Miyo	BMCXH-337	Female	20-60 yrs	Married	Illiterate	6 to 10	Yes	Three	No	Yes	Yes	No	Yes	Yes	No	No	No	No
Miyo	BMCXH-338	Female	20-60 yrs	Married	Illiterate	1 to 5	Yes	Two	No	Yes	Yes	No	No	Yes	Yes	Yes	No	No
Miyo	BMCXH-339	Female	20-60 yrs	Married	Illiterate	>10	Yes	Three	No	Yes	Yes	No	Yes	No	No	No	No	No
Miyo	BMCXH-340	Female	20-60 yrs	Married	Illiterate	6 to 10	Yes	Three	No	Yes	Yes	No	Yes	Yes	Yes	No	No	No
Miyo	BMCXH-341	Female	20-60 yrs	Married	Illiterate	1 to 5	Yes	Two	No	Yes	Yes	No	No	No	No	No	No	No
Miyo	BMCXH-342	Female	> 60 yrs	Married	Illiterate	6 to 10	Yes	Single	No	No	Yes	No	No	Yes	Yes	No	No	No
Miyo	BMCXH-343	Male	20-60 yrs	Married	Primary	6 to 10	Yes	Two	No	Yes	Yes	Yes	Yes	Yes	Yes	No	No	No
